# Supplementary material for: Direct inhibition of dioxygenases TET1 by the rheumatoid arthritis drug auranofin selectively induces cancer cell death in T-ALL
Source: J Hematol Oncol. 2023 Nov 22;16:113. doi: 10.1186/s13045-023-01513-6 (PMC10666452; doi:10.1186/s13045-023-01513-6)
Supplement: Supplementary file 1 — Additional file 1. Supplementary tables. [file 13045_2023_1513_MOESM1_ESM.xlsx]

## Sheet: Table S1
Supplementary Table 1. Drug screen results
Index	QR code	ID	MOLENAME	CAS	Weight	Plate	Row	Col	SMILES	Formula	MolWt	Bioactivity	Pathways	Receptor	Target	Reference	Inhibition rate
951	1186968796	T1411	Terbinafine hydrochloride	78628-80-5	50ul/10mMol/L	PLATE 012	H	2	c12c(cccc1cccc2)CN(C/C=C/C#CC(C)(C)C)C.Cl	C21H26ClN	327.89	Terbinafine Hydrochloride is a synthetic allylamine derivative structurally related to naftifine. Terbinafine is active against dermatophytes.	Microbiology&Virology	squalene epoxidase	Antifungal inhibitor	1. Sander CS, et al. Mycoses. 2002 Jun; 45(5-6):152-5.	1.03313
108	1186972492	T0404	Hydroxyquinoline	148-24-3	50ul/10mMol/L	PLATE 002	C	9	OC1=CC=CC2=C1N=CC=C2	C9H7NO	145.16	Oxyquinoline is a heterocyclic phenol and derivative of quinoline with antiseptic, disinfectant, and pesticide properties. It is used as a stabilizer for hydrogen peroxide, where it is sometimes added in cosmetic products.	Others	Others	Others inhibitor	1. Freitas LB, et al. Eur J Med Chem. 2014 Sep 12;84:595-604.	1.02443
1909	1186937180	T2620	G-749	1457983-28-6	50ul/10mMol/L	PLATE 024	G	10	CN1CCC(CC1)NC1=NC2=C(C(=O)NC=C2Br)C(NC2=CC=C(OC3=CC=CC=C3)C=C2)=N1	C25H25BrN6O2	521.41	G-749, a new-type FLT3 inhibitor, exhibits effective and sustained inhibition of the FLT3 wild type and mutants.	Cell Cycle/Checkpoint; Angiogenesis; Apoptosis; Tyrosine Kinase/Adaptors; Chromatin/Epigenetic	Aurora B; RET; FLT3; FLT3 (D835Y); Mer	Aurora Kinase inhibitor; c-RET inhibitor; FLT inhibitor; TAM Receptor inhibitor	1. Lee HK, et al. Blood. 2014, 123(14), 2209-2219.	1.01917
227	1186972200	T0158	Mitoxantrone hydrochloride	70476-82-3	50ul/10mMol/L	PLATE 003	G	8	Cl.OCCNCCNc1c2C(=O)c3c(O)ccc(O)c3C(=O)c2c(NCCNCCO)cc1.Cl	C22H30Cl2N4O6	517.4	Mitoxantrone Hydrochloride is the hydrochloride salt of an anthracenedione antibiotic with antineoplastic activity. It is a type II topoisomerase inhibitor.	DNA Damage/DNA Repair	Topo II	Topoisomerase inhibitor	1. Seitz M. Curr Opin Rheumatol, 1999, 11(3), 226-232.	1.01845
1861	1186937112	T6233	Entinostat	209783-80-2	50ul/10mMol/L	PLATE 024	C	2	c1ccc(c(c1)N)NC(=O)c1ccc(cc1)CNC(=O)OCc1cnccc1	C21H20N4O3	376.41	Entinostat (MS-275) is an effective inhibitor of HDAC1 and HDAC3. The IC50 of Entinostat for HDAC1 and HDAC3 is 0.51 μM and 1.7 μM, respectively.	Chromatin/Epigenetic; DNA Damage/DNA Repair; NF-Κb	HDAC1; HDAC3	HDAC inhibitor	1. Saito A, et al. Proc Natl Acad Sci U S A, 1999, 96(8), 4592-4597.	1.01494
1884	1186937138	T2412	SRT1720	1001645-58-4	50ul/10mMol/L	PLATE 024	E	5	C1CN(CCN1)Cc1csc2nc(cn12)c1ccccc1NC(=O)c1nc2ccccc2nc1.Cl	C25H24ClN7OS	506.22	SRT1720 hydrochloride is a selective activator of human SIRT1.	Chromatin/Epigenetic; DNA Damage/DNA Repair	SIRT1	Sirtuin inhibitor	1. Milne JC, et al. Nature. 2007, 450(7170), 712-716.	1.01427
1874	1186937137	T1762	RGFP 966	1357389-11-7	50ul/10mMol/L	PLATE 024	D	5	C(=O)(/C=C/c1cnn(c1)C/C=C/c1ccccc1)Nc1c(cc(cc1)F)N	C21H19FN4O	362.4	RGFP966 is an HDAC3 inhibitor with IC50 of 0.08 μM in cell-free assay, exhibits > 200-fold selectivity over other HDAC.	Chromatin/Epigenetic; DNA Damage/DNA Repair; NF-Κb	HDAC3	HDAC inhibitor	1. Malvaez M, et al. PNAS, 2013, 110(7), 2647-2652.	1.01293
1905	1186937148	T2611	CCT137690	1095382-05-0	50ul/10mMol/L	PLATE 024	G	6	Cc1cc(no1)CN1CCN(CC1)c1c2c(ncc1Br)nc([nH]2)c1ccc(cc1)N1CCN(CC1)C	C26H31BrN8O	551.48	CCT 137690 is a highly specific and oral-available aurora kinase inhibitor, for aurora A(IC50=15 nM ), B(IC50=25 nM) and C(IC50=19 nM).	Cell Cycle/Checkpoint; Chromatin/Epigenetic	Aurora A; Aurora B; Aurora C	Aurora Kinase inhibitor	1. Bavetsias V, et al. J Med Chem, 2010, 53(14), 5213-5228.	1.00937
1859	1186937175	T3108	CUDC-101	1012054-59-9	50ul/10mMol/L	PLATE 024	B	10	n1cnc(c2c1cc(c(c2)OCCCCCCC(=O)NO)OC)Nc1cc(ccc1)C#C	C24H26N4O4	434.49	CUDC-101 is a potent inhibitor of HDAC, EGFR and HER2 with IC50s of 4.4, 2.4 and 15.7 nM, respectively.	Chromatin/Epigenetic; Angiogenesis; DNA Damage/DNA Repair; JAK/STAT signaling; NF-Κb; Tyrosine Kinase/Adaptors	EGFR; HDAC; HDAC1; HDAC10; HDAC2; HDAC3; HDAC4; HDAC5; HDAC6; HDAC7; HDAC8; HDAC9; HER2	EGFR inhibitor; HDAC inhibitor; HER inhibitor	1. Cai X, et al. J Med Chem, 2010, 53(5), 2000-2009.	1.0087
1870	1186937184	T1818	Tenovin-6	1011557-82-6	50ul/10mMol/L	PLATE 024	C	11	CC(C)(C)c1ccc(cc1)C(=O)NC(=S)Nc1ccc(cc1)NC(=O)CCCCN(C)C	C25H34N4O2S	454.63	Tenovin-6 is a p53 transcriptional activity agonist.	Chromatin/Epigenetic; DNA Damage/DNA Repair	SIRT1; SIRT2; SIRT3	Sirtuin inhibitor	1. Lain S, et al. Y Cell, 2008, 13(5), 454-463.	1.00825
1866	1186937152	T1849	Momelotinib	1056634-68-4	50ul/10mMol/L	PLATE 024	C	7	O=C(NCC#N)c1ccc(cc1)c1nc(Nc2ccc(cc2)N2CCOCC2)ncc1	C23H22N6O2	414.46	Momelotinib is an orally bioavailable small-molecule inhibitor of Janus kinases 1 and 2 (JAK1/2) with IC50 of 11 nM/18 nM. JAK1/2 inhibitor CYT387 competes with JAK1/2 for ATP binding, which may result in inhibition of JAK1/2 activation, inhibition of the JAK-STAT signaling pathway, and so the induction of apoptosis and a reduction of tumor cell proliferation in JAK1/2-expressing tumor cells.	Angiogenesis; Chromatin/Epigenetic; JAK/STAT signaling; Stem Cells	JAK1; JAK2; JAK3	JAK inhibitor	1. Pardanani A, et al. Leukemia, 2009, 23(8), 1441-1445.	1.00803
1885	1186937146	T2512	Mocetinostat	726169-73-9	50ul/10mMol/L	PLATE 024	E	6	N(C(=O)c1ccc(cc1)CNc1nccc(n1)c1cnccc1)c1ccccc1N	C23H20N6O	396.44	Mocetinostat (MGCD0103) is an orally available, Class 1-selective and small molecule HDAC inhibitor with most potency for HDAC1 (IC50: 0.15 μM) in a cell-free assay, 2- to 10- fold selectivity against HDAC2/3/11, and no activity to HDAC4/5/6/7/8.	Chromatin/Epigenetic; DNA Damage/DNA Repair; NF-Κb	HDAC1; HDAC11; HDAC2; HDAC3; HDAC4	HDAC inhibitor	1. Fournel M, et al. Mol Y Ther. 2008, 7(4), 759-768.	1.00713
1856	1186937151	T1995	Fedratinib	936091-26-8	50ul/10mMol/L	PLATE 024	B	7	Cc1cnc(Nc2ccc(OCCN3CCCC3)cc2)nc1Nc1cc(ccc1)S(=O)(=O)NC(C)(C)C	C27H36N6O3S	524.68	Fedratinib is an orally bioavailable, small-molecule, ATP-competitive inhibitor of Janus-associated kinase 2 (JAK2) with potential antineoplastic activity.	Angiogenesis; Apoptosis; Chromatin/Epigenetic; Tyrosine Kinase/Adaptors; JAK/STAT signaling; Stem Cells	RET; FLT3; JAK2; JAK2 (V617F)	c-RET inhibitor; FLT inhibitor; JAK inhibitor	1. Wernig G, et al. Y Cell, 2008, 13(4), 311-320.	1.00624
1900	1186937187	T2354	UNC0631	1320288-19-4	50ul/10mMol/L	PLATE 024	F	11	COc1c(OCCCN2CCCCC2)cc2nc(nc(NC3CCN(CC4CCCCC4)CC3)c2c1)N1CCCN(CC1)C(C)C	C37H61N7O2	635.93	UNC0631 is a effectvie histone methyltransferase G9a inhibitor (IC50=4 nM).	Chromatin/Epigenetic	G9a	Histone Methyltransferase inhibitor	1. Liu F, et al. J Med Chem. 2011, 54(17), 6139-6150.	1.0049
1860	1186937183	T3089	Thioguanine	154-42-7	50ul/10mMol/L	PLATE 024	B	11	c1nc2c([nH]1)c(=S)nc([nH]2)N	C5H5N5S	167.2	Thioguanine is an antineoplastic compound which also has antimetabolite action. The drug is used in the therapy of acute leukemia.	Chromatin/Epigenetic	DNMT1	DNA Methyltransferase inhibitor	1. Krynetskaia NF, et al. FASEB J,2000, 14(14), 2339-2344.	1.0049
1903	1186937132	T3068	AT9283	896466-04-9	50ul/10mMol/L	PLATE 024	G	4	O=C(NC1CC1)Nc1c[nH]nc1-c1nc2cc(CN3CCOCC3)ccc2[nH]1	C19H23N7O2	381.43	AT9283 is an effective multi-targeted inhibitor of JAK2(IC50=1.2 nM) and JAK3(IC50=1.1 nM), Aurora A, Aurora B and Abl(T315I).	Angiogenesis; Cell Cycle/Checkpoint; Chromatin/Epigenetic; Cytoskeletal Signaling; JAK/STAT signaling; Stem Cells	Aurora A; Aurora B; Abl1 (T315I); JAK2; JAK3	Aurora Kinase inhibitor; Bcr-Abl inhibitor; JAK inhibitor	1. Howard S, et al. J Med Chem, 2009, 52(2), 379-388.	1.00201
403	1186973698	T0509	Dermofongin	130-16-5	50ul/10mMol/L	PLATE 006	A	4	Oc1c2ncccc2c(Cl)cc1	C9H6ClNO	179.6	Cloxyquin is a monohalogenated 8-hydroxyquinoline with activity against bacteria, fungi, and protozoa.	Others	Others	Others	1. Latosińska JN, et al. J Mol Model. 2011 Jul;17(7):1781-800.	1.00111
1949	1186938424	T3197	Daprodustat	960539-70-2	50ul/10mMol/L	PLATE 025	C	10	C1CCC(CC1)N1C(=O)C(C(=O)N(C1=O)C1CCCCC1)C(=O)NCC(=O)O	C19H27N3O6	393.43	Daprodustat (GSK1278863) is a HIF-prolyl hydroxylase inhibitor.	Angiogenesis; Chromatin/Epigenetic	HIF-PH	HIF inhibitor	1. Brigandi RA, et al. Am J Kidney Dis. 2016 Jun;67(6):861-71.	1.00031
1128	1186970283	T1661	Crizotinib	877399-52-5	50ul/10mMol/L	PLATE 015	A	9	c1c(cc(c(n1)N)O[C@@H](c1c(ccc(c1Cl)F)Cl)C)c1cnn(c1)C1CCNCC1	C21H22Cl2FN5O	450.34	Crizotinib is a Kinase Inhibitor. The mechanism of action of crizotinib is as a Cytochrome P450 3A Inhibitor, and Receptor Tyrosine Kinase Inhibitor, and Cytochrome P450 2B6 Inhibitor, and P-Glycoprotein Inhibitor, and Organic Cation Transporter 1 Inhibitor, and Organic Cation Transporter 2 Inhibitor.	Angiogenesis; Tyrosine Kinase/Adaptors	ALK; c-Met	ALK inhibitor; c-Met/HGFR inhibitor	1. Zou HY, et al. Y Res. 2007, 67(9), 4408-4417.	0.999587
1852	1186937119	T2709	TAK901	934541-31-8	50ul/10mMol/L	PLATE 024	B	3	CCS(=O)(=O)c1cccc(c1)c1cc(C(=O)NC2CCN(C)CC2)c(C)c2c1c1cc(C)cnc1[nH]2	C28H32N4O3S	504.64	TAK-901 has been used in trials studying the treatment of Lymphoma, Myelofibrosis, Multiple Myeloma, Myeloid Metaplasia, and Advanced Solid Tumors, among others.	Angiogenesis; Cell Cycle/Checkpoint; Chromatin/Epigenetic; JAK/STAT signaling; Stem Cells	CLK2; JAK3; c-Src; FGR; Yes1	CDK inhibitor; JAK inhibitor; Src inhibitor	1. Pamela Farrell, et al, AACR, 2009, Abstract B270	0.997993
1863	1186937128	T6173	BI 2536	755038-02-9	50ul/10mMol/L	PLATE 024	C	4	CC[C@@H]1C(=O)N(c2cnc(nc2N1C1CCCC1)Nc1c(cc(cc1)C(=O)NC1CCN(CC1)C)OC)C	C28H39N7O3	521.66	BI2536 is an effective Plk1 inhibitor (IC50: 0.83 nM). It has 4- and 11-fold greater selectivity than Plk2 and Plk3.	Cell Cycle/Checkpoint; PI3K/Akt/mTOR signaling; Tyrosine Kinase/Adaptors	Met; PI3Kα; PLK1; PLK2; PLK3	c-Met/HGFR inhibitor; PI3K inhibitor; PLK inhibitor	1. Steegmaier M, et al. Curr Biol, 2007, 17(4), 316-322.	0.996878
1704	1186968527	T6628	Pirarubicin	72496-41-4	50ul/10mMol/L	PLATE 022	C	5	C[C@H]1[C@H]([C@H](C[C@@H](O1)O[C@H]1C[C@@](Cc2c(c3c(c(c12)O)C(=O)c1c(C3=O)cccc1OC)O)(C(=O)CO)O)N)O[C@H]1CCCCO1	C32H37NO12	627.64	Pirarubicin is an anthracycline antibiotic. It is also a DNA/RNA synthesis inhibitor that intercalates into DNA and interacts with topoisomerase II, utilized as an antineoplastic agent.	DNA Damage/DNA Repair	Topo II	Topoisomerase inhibitor	1. Sugiyama T, et al. Jpn J Cancer Res, 1999, 90(7), 775-780.	0.995313
1734	1186968530	T6588	Mitoxantrone	65271-80-9	50ul/10mMol/L	PLATE 022	F	5	OCCNCCNc1ccc(NCCNCCO)c2c1C(=O)c1c(O)ccc(O)c1C2=O	C22H28N4O6	444.48	Mitoxantrone is an anthracenedione antibiotic with antineoplastic activity. Mitoxantrone intercalates into and crosslinks DNA, thereby disrupting DNA and RNA replication. This agent also binds to topoisomerase II, resulting in DNA strand breaks and inhibition of DNA repair. Mitoxantrone is less cardiotoxic compared to doxorubicin.	DNA Damage/DNA Repair	Topo II	Topoisomerase inhibitor	1. Bellosillo B, et al. Br J Haematol, 1998, 100(1), 142-146.	0.993672
1902	1186937124	T3065	TG101209	936091-14-4	50ul/10mMol/L	PLATE 024	G	3	Cc1cnc(nc1Nc1cc(ccc1)S(=O)(=O)NC(C)(C)C)Nc1ccc(cc1)N1CCN(CC1)C	C26H35N7O2S	509.67	TG101209 is a selective JAK2 inhibitor with IC50 of 6 nM.	Angiogenesis; Apoptosis; Chromatin/Epigenetic; Tyrosine Kinase/Adaptors; JAK/STAT signaling; Stem Cells	RET; FLT3; JAK2; JAK3	c-RET inhibitor; FLT inhibitor; JAK inhibitor	1. Pardanani A, et al, Leukemia, 2007, 21(8), 1658-1668.	0.993534
398	1186973553	T0502	Zinc pyrithione	13463-41-7	50ul/10mMol/L	PLATE 005	H	9	[O-][n+]1ccccc1[S-].[Zn+2].[O-][n+]1ccccc1[S-]	C10H8N2O2S2Zn	317.7	Zinc pyrithione, an antibacterial and antifungal agent can disrupt membrane transport by blocking the proton pump.	Membrane transporter/Ion channel	Proton pump	Proton pump inhibitor	1. Ermolayeva E, et al. Appl Environ Microbiol, 1995, 61(9), 3385-3390.	0.993333
1848	1186937166	T0431	PCI-24781	783355-60-2	50ul/10mMol/L	PLATE 024	A	9	CN(Cc1c(C(=O)NCCOc2ccc(C(=O)NO)cc2)oc2c1cccc2)C	C21H23N3O5	397.42	PCI-24781 (Abexinostat) is a new pan-HDAC inhibitor mainly targeting HDAC1 (Ki: 7 nM), also have moderate inhibitory for HDACs 2, 3, 6, and 10 and greater than 40-fold selectivity against HDAC8. Phase 1/2.	Chromatin/Epigenetic; DNA Damage/DNA Repair; NF-Κb	HDAC1; HDAC10; HDAC2; HDAC3/SMRT; HDAC6	HDAC inhibitor	1. Buggy JJ, et al. Mol Y Ther, 2006, 5(5), 1309-1317.	0.993088
1703	1186968519	T6010	Idarubicin HCl	57852-57-0	50ul/10mMol/L	PLATE 022	C	4	C[C@H]1[C@H]([C@H](C[C@@H](O1)O[C@H]1C[C@@](Cc2c(c3c(c(c12)O)C(=O)c1ccccc1C3=O)O)(C(=O)C)O)N)O.Cl	C26H27NO9·HCl	533.95	Idarubicin HCl, a hydrochloride salt form of Idarubicin, is a DNA topoisomerase II (topo II) inhibitor for MCF-7 cells ( IC50: 3.3 ng/mL).	DNA Damage/DNA Repair; Others	Multicellular spheroids; Topo II (MCF-7 cells)	Others inhibitor; Topoisomerase inhibitor	1. Orlandi P, et al. J Chemother. 2005, 17(6), 663-667.	0.992032
589	1186969911	T1147	Chlorhexidine hydrochloride	3697-42-5	50ul/10mMol/L	PLATE 008	C	10	c1(NC(=N)NC(=N)NCCCCCCNC(=N)NC(=N)Nc2ccc(cc2)Cl)ccc(cc1)Cl.Cl.Cl	C22H32Cl4N10	578.38	Chlorhexidine hydrochloride is a disinfectant and topical anti-infective agent used also as mouthwash to prevent oral plaque.	Immunology/Inflammation; Microbiology&Virology; oxidation-reduction	HNMT; CAT; cell wall	Antifection; CAT; Cell wall	1. Jenkins S, et al. J Clin Periodontol, 1988, 15(7), 415-424.	0.991612
488	1186973642	T1000	Chlorhexidine	55-56-1	50ul/10mMol/L	PLATE 007	A	9	c1(NC(=N)NC(=N)NCCCCCCNC(=N)NC(=N)Nc2ccc(cc2)Cl)ccc(cc1)Cl	C22H30Cl2N10	505.45	Chlorhexidine is a biguanide compound used as an antiseptic agent with topical antibacterial activity. Chlorhexidine is positively charged and reacts with the negatively charged microbial cell surface, thereby destroying the integrity of the cell membrane. Subsequently, chlorhexidine penetrates into the cell and causes leakage of intracellular components leading to cell death. Since gram-positive…	Microbiology&Virology; oxidation-reduction	HNMT; CAT	Antifection; CAT inhibitor	1. Solov'eva NN, et al. Antibiotiki. 1979 Jun;24(6):436-40.	0.991542
1927	1186938406	T1890	Pracinostat	929016-96-6	50ul/10mMol/L	PLATE 025	A	8	C(=O)(/C=C/c1cc2nc(n(c2cc1)CCN(CC)CC)CCCC)NO	C20H30N4O2	358.48	Pracinostat is a novel HDAC inhibitor with improved in vivo properties compared to other HDAC inhibitors currently in Clinicalal trials, allowing oral dosing. Data demonstrate that Pracinostat is a potent and effective anti-tumor drug with potential as an oral therapy for a variety of human hematological and solid tumors.	Chromatin/Epigenetic; DNA Damage/DNA Repair; NF-Κb	HDAC1; HDAC10; HDAC11; HDAC2; HDAC3; HDAC4; HDAC5; HDAC6; HDAC7; HDAC8; HDAC9	HDAC inhibitor	1. Novotny-Diermayr V, et al. Mol Y Ther, 2010, 9(3), 642-652.	0.990678
1929	1186938422	T6057	URMC-099	1229582-33-5	50ul/10mMol/L	PLATE 025	A	10	CN1CCN(Cc2ccc(cc2)-c2cnc3[nH]cc(-c4ccc5[nH]ccc5c4)c3c2)CC1	C27H27N5	421.54	URMC-099 is an orally bioavailable, brain penetrant MLK inhibitor (IC50: 19/42/14/150 nM, for MLK1/MLK2/MLK3/DLK), and also inhibits LRRK2 activity (IC50: 11 nM).	Cell Cycle/Checkpoint; Angiogenesis; Autophagy; DNA Damage/DNA Repair; MAPK; Metabolism; Tyrosine Kinase/AdaptorsChromatin/EpigeneticCytoskeletal SignalingStem Cells	Aurora A; Aurora B; Aurora C; Abl1; CDK1; CDK2; c-Met; DLK; IGF-1R; Insulin Receptor; LRRK2; MEKK2; MLK1; MLK2; MLK3; ROCK1; ROCK2; SGK; SGK1; Lck; Syk; TrkA; TrkB; VEGFR1/FLT1	Aurora Kinase inhibitor; Bcr-Abl inhibitor; CDK inhibitor; c-Met/HGFR inhibitor; DNA Alkylation inhibitor; IGF-1R inhibitor; LRRK2 inhibitor; MEK inhibitor	1. Goodfellow VS, et al. J Med Chem. 2013, 56(20), 8032-8048.	0.990067
575	1186969878	T1130	Gramicidin	1405-97-6	50ul/10mMol/L	PLATE 008	B	6	C[C@@H](C(=O)N[C@H](CC(C)C)C(=O)N[C@@H](C)C(=O)N[C@H](C(C)C)C(=O)N[C@@H](C(C)C)C(=O)N[C@@H](C(C)C)C(=O)N[C@@H](CC1=CNC2=CC=CC=C21)C(=O)N[C@H](CC(C)C)C(=O)N[C@@H](CC3=CNC4=CC=CC=C43)C(=O)N[C@H](CC(C)C)C(=O)N[C@@H](CC5=CNC6=CC=CC=C65)C(=O)N[C@H](CC(C)C)C(=O)N[C@@H](CC7=CNC8=CC=CC=C87)C(=O)NCCO)NC(=O)CNC(=O)[C@H](C(C)C)NC=O	C99H140N20O17	1882.34	A group of peptide antibiotics from BACILLUS brevis. Gramicidin C or S is a cyclic, ten-amino acid polypeptide and gramicidins A, B, D are linear. Gramicidin is one of the two principal components of TYROTHRICIN.	Immunology/Inflammation	MRP1	MRP inhibitor	1. Nagy H, et al. Biochem Biophys Res Commun. 2004 Mar 19;315(4):942-9.	0.990063
209	1186972214	T0129	Sanguinarine chloride	5578-73-4	50ul/10mMol/L	PLATE 003	E	10	[Cl-].C[n+]1c2c3cc4c(OCO4)cc3ccc2c2ccc3c(OCO3)c2c1	C20H14ClNO4	367.78	Sanguinarine chloride, a benzophenanthridine alkaloid, stimulates apoptosis by activating the production of reactive oxygen species (ROS).	Angiogenesis; JAK/STAT signaling; Tyrosine Kinase/Adaptors	Egr-1; VEGFR	EGFR antagonist; VEGFR inhibitor	1. Han MH, et al.Toxicol Lett. 2013 Jul 4;220(2):157-66.	0.985155
1869	1186937176	T1819	Nexturastat A	1403783-31-2	50ul/10mMol/L	PLATE 024	C	10	CCCCN(Cc1ccc(cc1)C(=O)NO)C(=O)Nc1ccccc1	C19H23N3O3	341.4	Nexturastat A is an effective and specific HDAC6 inhibitor (IC50: 5 nM). Its selectivity is >190-fold than other HDACs.	Chromatin/Epigenetic; DNA Damage/DNA Repair; NF-Κb	HDAC6	HDAC inhibitor	1. Bergman JA, et al. J Med Chem. 2012, 55(22), 9891-9899.	0.982163
1907	1186937164	T3078	SGI-1776 free base	1025065-69-3	50ul/10mMol/L	PLATE 024	G	8	CN1CCC(CNc2nn3c(cc2)ncc3c2cc(OC(F)(F)F)ccc2)CC1	C20H22F3N5O	405.42	SGI-1776 has been used in trials studying the treatment of Prostate Cancer, Non-Hodgkins Lymphoma, and Relapsed/Refractory Leukemias.	Chromatin/Epigenetic; Angiogenesis; JAK/STAT signaling; Tyrosine Kinase/Adaptors	FLT3; Pim1; Pim2; Pim3	FLT inhibitor; Pim inhibitor	1. Chen LS, et al. Blood, 2011, 118(3), 693-702.	0.981717
1906	1186937156	T2617	SNS-314 Mesylate	1146618-41-8	50ul/10mMol/L	PLATE 024	G	7	CS(=O)(=O)O.Clc1cccc(NC(=O)Nc2ncc(CCNc3ncnc4c3scc4)s2)c1	C18H15ClN6OS2·CH4O3S	527.04	SNS-314 Mesylate is an effective and specific Aurora A/B/C inhibitor (IC50: 9/31/3 nM). It is less inhibition of Trk A/B, Fms, Flt4, c-Raf, Axl, and DDR2.	Cell Cycle/Checkpoint; Chromatin/Epigenetic	Aurora A; Aurora B; Aurora C	Aurora Kinase inhibitor	1. Oslob JD, et al. Bioorg Med Chem Lett, 2008, 18(17), 4880-4884.	0.981271
608	1186969905	T1303	Auranofin	34031-32-8	50ul/10mMol/L	PLATE 008	E	9	[C@H]1([C@H]([C@@H]([C@H]([C@@H](O1)[S-])OC(=O)C)OC(=O)C)OC(=O)C)COC(=O)C.[Au+].P(CC)(CC)CC	C20H34AuO9PS	678.48	Auranofin is an antirheumatic agent, is used to treat rheumatoid arthritis, improves arthritis symptoms including painful or tender and swollen joints and morning stiffness.	Others	TrxR	Others inhibitor	1. Rigobello MP, et al. Free Radic Res. 2005 Jul; 39(7):687-95.	0.979352
495	1186973619	T1020	Doxorubicin hydrochloride	25316-40-9	50ul/10mMol/L	PLATE 007	B	6	[C@@H]1(C[C@@H]([C@@H]([C@@H](O1)C)O)N)O[C@H]1C[C@@](Cc2c(c3C(=O)c4cccc(c4C(=O)c3c(c12)O)OC)O)(C(=O)CO)O.Cl	C27H29NO11·HCl	579.99	Doxorubicin intercalates between base pairs in the DNA helix, thereby preventing DNA replication and ultimately inhibiting protein synthesis. Additionally, doxorubicin inhibits topoisomerase II which results in an increased and stabilized cleavable enzyme-DNA linked complex during DNA replication and subsequently prevents the ligation of the nucleotide strand after double-strand breakage. Doxorub…	DNA Damage/DNA Repair	Topo II	Topoisomerase inhibitor	1. Sun W, et al. Y Res, 2009, 69(10), 4294-4300.	0.977284
1855	1186937143	T3057	UNC1999	1431612-23-5	50ul/10mMol/L	PLATE 024	B	6	CCCc1c(CNC(=O)c2c3cnn(C(C)C)c3cc(c2)c2cnc(cc2)N2CCN(CC2)C(C)C)c(=O)[nH]c(C)c1	C33H43N7O2	569.74	UNC1999 is a orally bioavailable, effective and specific inhibitor of EZH2 (IC50=2 nM) and EZH1 (IC50=45).	Chromatin/Epigenetic	EZH1; EZH2	Histone Methyltransferase inhibitor	1. Konze KD, et al. ACS Chem. Biol. 2013, 8 (6), 1324–1334.	0.976589
1918	1186937173	T1972	GSK 5959	901245-65-6	50ul/10mMol/L	PLATE 024	H	9	COc1ccccc1C(=O)Nc1c(cc2n(C)c(=O)n(C)c2c1)N1CCCCC1	C22H26N4O3	394.47	GSK-5959 is an effective, specific and cell permeable BRPF1 bromodomain inhibitor (IC50: ~80 nM). The selectivity of GSK-5959 for BRPF1 is >100-fold over a panel of 35 other bromodomains, including BRPF2/3 and BET family bromodomains.	Chromatin/Epigenetic	BRPF1	Epigenetic Reader Domain inhibitor	1. Demont EH, et al. ACS Med Chem Lett. 5(11):1190-1195.	0.976143
1586	1186969219	T3287	Octenidine Dihydrochloride	70775-75-6	50ul/10mMol/L	PLATE 020	G	7	CCCCCCCCNc1cc[n+](cc1)CCCCCCCCCC[n+]1ccc(cc1)NCCCCCCCC.[Cl-].[Cl-]	C36H64Cl2N4	623.82	Octenidine is an antibiosis.	Others	Others	Others	1. Sedlock DM, et al. Microbicidal activity of octenidine hydrochloride, a new alkanediylbis[pyridine] germicidal agent. Antimicrob Agents Chemother. 1985 Dec;28(6):786-90.	0.9708
2023	1186938856	T6148	CX-6258 HCl	1353859-00-3	50ul/10mMol/L	PLATE 026	C	4	CN1CCCN(CC1)C(=O)c1cccc(c1)c1ccc(o1)/C=C/1\c2c(ccc(c2)Cl)NC1=O.Cl	C26H24ClN3O3·HCl	498.4	CX-6258 HCl is an effective, orally efficacious Pim1/2/3 kinase inhibitor (IC50: 5/25/16 nM).	Chromatin/Epigenetic; JAK/STAT signaling	Pim1; Pim2; Pim3	Pim inhibitor	1. Haddach M, et al. ACS Medicinal Chemistry Letters, 3 (2) , 135-139	0.969381
396	1186973537	T0500	Capitrol	773-76-2	50ul/10mMol/L	PLATE 005	H	7	Oc1c(Cl)cc(Cl)c2c1nccc2	C9H5Cl2NO	214.05	Capitrol is a synthetic quinoline derivative with antibacterial activity. Although the mechanism of action is not fully understood, topical administration of chloroxine diminishes mitotic activity in the epidermis, thereby reducing excessive scaling associated with dandruff or seborrheic dermatitis of the scalp, including psoriasis and eczema.	Others	Others	Others	1. Malaveille C, et al. IARC Sci Publ. 1991;(115):261-6.	0.967302
881	1186968789	T0855	(R)-Naproxen	23979-41-1	50ul/10mMol/L	PLATE 012	A	2	C[C@H](c1ccc2cc(ccc2c1)OC)C(=O)O	C14H14O3	230.26	(R)-Naproxen, an anti-inflammatory agent, has antipyretic and analgesic properties. Both the acid and its sodium salt are used in the therapy of acute gout or dysmenorrhea, musculoskeletal disorders, rheumatoid arthritis and other rheumatic.	Immunology/Inflammation; Neuroscience	COX	COX inhibitor	1. Albertini R, et al. Inflamm Res. 2007, 56(6):228-9.	0.965652
1867	1186937160	T1825	Reversine	656820-32-5	50ul/10mMol/L	PLATE 024	C	8	C1CCC(CC1)Nc1nc(Nc2ccc(cc2)N2CCOCC2)nc2c1[nH]cn2	C21H27N7O	393.49	Reversine, a small synthetic purine analogue (2, 6-disubstituted purine), is a potent inhibitior of Aurora A/B/C(IC50s=150-500 nM).	Cell Cycle/Checkpoint; GPCR/G Protein; Chromatin/Epigenetic	A3; Aurora A; Aurora B; Aurora C	Adenosine Receptor antagonist; Aurora Kinase inhibitor	1. D'Alise AM, et al. Mol Y Ther. 2008, 7(5), 1140-1149.	0.963211
1878	1186937169	T2023	MC1568	852475-26-4	50ul/10mMol/L	PLATE 024	D	9	Cn1cc(/C=C/C(=O)c2cc(F)ccc2)cc1/C=C/C(=O)NO	C17H15FN2O3	314.31	MC1568 is a specific HDAC inhibitor for maize HD1-A (IC50: 100 nM, in a cell-free assay). It is 34-fold more selective for HD1-A than HD1-B.	Chromatin/Epigenetic; DNA Damage/DNA Repair; NF-Κb	HD1-A (Maize); HD1-B (Maize)	HDAC inhibitor	1. Mai A, et al. J Med Chem, 2005, 48(9), 3344-3353.	0.95786
63	1186972072	T0438	Proflavine Hemisulfate	1811-28-5	50ul/10mMol/L	PLATE 001	G	4	OS(O)(=O)=O.Nc1ccc2cc3ccc(N)cc3nc2c1.Nc1ccc2cc3ccc(N)cc3nc2c1	C26H24N604S	516.57	Proflavine Hemisulfate is the hemisulfate salt form of proflavine, an acridine-derived fluorescent contrast and disinfectant agent that can potentially be used for cellular imaging and antiseptic purposes.	DNA Damage/DNA Repair; Others	DNA mutation; LfrR; QacR; Thrombin	DNA; Others; Thrombin inhibitor	1. Stokowa K, et al. J Inorg Biochem, 2012, 106(1), 111-116.	0.955773
1904	1186937140	T1873	Tenovin-3	1011301-27-1	50ul/10mMol/L	PLATE 024	G	5	CC(C)(C)c1ccc(cc1)C(=O)NC(=S)Nc1ccc(N)cc1	C18H21N3OS	327.44	Tenovin-3 is a p53 activator.	Chromatin/Epigenetic; DNA Damage/DNA Repair	SIRT2	Sirtuin inhibitor	1. Ma L, et al. Cell Death Dis. 2014 Oct 23;5:e1483.	0.95563
1915	1186937149	T1959	BIX 01294 Trihydrochloride	1392399-03-9	50ul/10mMol/L	PLATE 024	H	6	Cl.COc1c(OC)cc2c(NC3CCN(Cc4ccccc4)CC3)nc(nc2c1)N1CCCN(C)CC1.Cl.Cl	C28H38N6O2·3HCl	600.02	BIX01294 is an inhibitor of G9a histone methyltransferase.In a cell-free assay, the IC50=2.7 μM for G9a histone methyltransferase.	Chromatin/Epigenetic	G9a	Histone Methyltransferase inhibitor	1. Kubicek S, et al. Mol Cell, 2007, 25(3), 473-481.	0.954961
1876	1186937153	T2509	Tozasertib	639089-54-6	50ul/10mMol/L	PLATE 024	D	7	CN1CCN(CC1)c1cc(Nc2n[nH]c(C)c2)nc(Sc2ccc(NC(=O)C3CC3)cc2)n1	C23H28N8OS	464.59	VX-680 (Tozasertib, MK-0457) is a pan-Aurora inhibitor, mostly against Aurora A (Kiapp: 0.6 nM) in a cell-free assay, less effective towards Aurora B/C and 100-fold more selective for Aurora A than 55 other kinases.	Cell Cycle/Checkpoint; Angiogenesis; Chromatin/Epigenetic; Cytoskeletal Signaling; Tyrosine Kinase/Adaptors	Aurora A; Aurora B; Aurora C; Bcr-Abl; FLT3	Aurora Kinase inhibitor; Bcr-Abl inhibitor; FLT inhibitor	1. Harrington EA, et al. Nat Med. 2004, 10(3), 262-267.	0.950279
1738	1186968562	T4168	Visomitin	934826-68-3	50ul/10mMol/L	PLATE 022	F	9	O=C1C(=CC(=O)C(=C1C)C)CCCCCCCCCC[P+](c1ccccc1)(c1ccccc1)c1ccccc1.[Br-]	C36H42BrO2P	617.61	Visomitin is a mitochondria-targeted antioxidant that decreases transmembrane potential and production of reactive oxygen species (ROS).	Others	Others	Others	1.Samuilov VD, et al. Effect of Cationic Plastoquinone SkQ1 on Electron Transfer Reactions in Chloroplasts and Mitochondria from Pea Seedlings. Biochemistry (Mosc). 2015 Apr;80(4):417-23	0.942348
1865	1186937144	T3100	GSK J4	1373423-53-0	50ul/10mMol/L	PLATE 024	C	6	O=C(CCNC1=NC(C2=CC=CC=N2)=NC(N3CCC(C=CC=C4)=C4CC3)=C1)OCC	C24H27N5O2	417.5	GSK-J4 is a potent H3K27me3 demethylase inhibitor, with IC50s of 8.6 μM and 6.6 μM towards KDM6B and KDM6A respectively. It is the first selective inhibitor of the H3K27 histone demethylase JMJD3 and UTX with IC50 of 60 nM in a cell-free assay and inactive against a panel of demethylases of the JMJ family.	Chromatin/Epigenetic	JMJD3	Histone Demethylase inhibitor	1.Kruidenier L,etal.A selective jumonji H3K27 demethylase inhibitor modulates the proinflammatory macrophage response.Nature. 2012 Aug 16;488(7411):404-8.	0.934671
1133	1186970244	T1679	Thiostrepton	1393-48-2	50ul/10mMol/L	PLATE 015	B	4	CCC(C)C1C(=O)NC(C(=O)NC(=C)C(=O)NC(C(=O)NC23CCC(=NC2C4=CSC(=N4)C(C(OC(=O)C5=NC6=C(C=CC(C6O)N1)C(=C5)C(C)O)C)NC(=O)C7=CSC(=N7)C(NC(=O)C8CSC(=N8)/C(=C\C)/NC(=O)C(NC(=O)C9=CSC3=N9)C(C)O)C(C)(C(C)O)O)C1=NC(=CS1)C(=O)NC(=C)C(=O)NC(=C)C(=O)N)C)C	C72H85N19O18S5	1664.89	Thiostrepton is a one of the CYCLIC PEPTIDES from Streptomyces that is active against gram-positive bacteria. In veterinary medicine, it has been used in mastitis caused by gram-negative organisms and in dermatologic disorders.	DNA Damage/DNA Repair	DNA synthesis	DNA/RNA Synthesis inhibitor	1. Kuiper EG, Conn GL. J Biol Chem. 2014 Sep 19;289(38):26189-200.	0.927851
1724	1186968529	T6267	Lomitapide	182431-12-5	50ul/10mMol/L	PLATE 022	E	5	c1cccc2c1C(c1c2cccc1)(CCCCN1CCC(CC1)NC(=O)c1c(cccc1)c1ccc(cc1)C(F)(F)F)C(=O)NCC(F)(F)F	C39H37F6N3O2	692.71	Lomitapide is a small molecule inhibitor of microsomal triglyceride transfer protein (MTP), an enzyme located in the lumen of the endoplasmic reticulum responsible for absorbing dietary lipids and transferring triglycerides onto apolipoprotein B (apo-B) in the assembly of very-low-density lipoprotein.	Metabolism	MTP	CETP inhibitor	1. Davis KA, Miyares MA. Am J Health Syst Pharm. 2014 Jun 15;71(12):1001-8.	0.924303
763	1186969481	T0717	Enoxacin Sesquihydrate	84294-96-2	50ul/10mMol/L	PLATE 010	E	4	O.O.O.CCn1cc(C(O)=O)c(=O)c2cc(F)c(nc12)N1CCNCC1.CCn1cc(C(O)=O)c(=O)c2cc(F)c(nc12)N1CCNCC1	C15H17FN4O3·3/2H2O	347.34	Enoxacin is a broad-spectrum 6-fluoronaphthyridinone antibacterial agent.	DNA Damage/DNA Repair	DNA gyrase; Topo II; Topo IV	DNA gyrase inhibitor; Topoisomerase inhibitor	1. Preissner S, et al. Nucleic Acids Res. 2010 Jan;38(Database issue):D237-43.	0.921312
1862	1186937120	T3109	Pyrazolanthrone	129-56-6	50ul/10mMol/L	PLATE 024	C	3	c1ccc2c(c1)c1n[nH]c3cccc(c13)c2=O	C14H8N2O	220.23	SP600125 is a JNK1/2/3 inhibitor (IC50: 40/40/90 nM); 10-fold higher selectivity than MKK4, 25-fold higher selectivity than MKK3, MKK6, PKCα, and PKB.	Cell Cycle/Checkpoint; MAPK; Tyrosine Kinase/Adaptors; Chromatin/Epigenetic	Aurora A; JNK1; JNK2; JNK3; TrkA	Aurora Kinase inhibitor; JNK inhibitor; Trk receptor inhibitor	1. Bennett BL, et al. Proc Natl Acad Sci U S A, 2001, 98(24), 13681-13686.	0.913935
1853	1186937127	T1993	J147	1146963-51-0	50ul/10mMol/L	PLATE 024	B	4	C(=O)(C(F)(F)F)N(/N=C/c1cc(ccc1)OC)c1c(cc(cc1)C)C	C18H17F3N2O2	350.34	J147 is an experimental drug with reported effects against both Alzheimer's disease and ageing in mouse models of accelerated aging. It is a curcumin derivative and a potent neurogenic and neuroprotective drug candidate initially developed for the treatment of neurodegenerative conditions associated with aging that impacts many pathways implicated in the pathogenesis of diabetic neuropathy.	Chromatin/Epigenetic	BDNF	Epigenetic Reader Domain	1. Lapchak PA, et al. J Neurol Neurophysiol. 2013 Aug;4(3). pii: 158.	0.912821
1898	1186937171	T2426	CEP-33779	1346168-57-7	50ul/10mMol/L	PLATE 024	F	9	CS(C1=CC=C(C2=CC=CN3C2=NC(NC4=CC=CC(N5CCN(C)CC5)=C4)=N3)C=C1)(=O)=O	C24H26N6O2S	462.57	CEP-33779 is an orally bioavailable, novel selective JAK2 inhibitor( IC50 =1.8±0.6 nM).	Angiogenesis; Chromatin/Epigenetic; JAK/STAT signaling; Stem Cells	JAK2	JAK inhibitor	1. Seavey MM, et al. Mol Y Ther. 2012 Apr;11(4):984-93.	0.895429
1894	1186937139	T2442	CPI-203	202591-23-9	50ul/10mMol/L	PLATE 024	F	5	Cc1c(sc2c1C(=NC(c1nnc(n21)C)CC(=O)N)c1ccc(cc1)Cl)C	C19H18ClN5OS	399.9	CPI-203 is an effective BET bromodomain inhibitor (IC50: 37 nM for BRD4).	Chromatin/Epigenetic	BRD4	Epigenetic Reader Domain inhibitor	1. Devaiah BN, et al. Proc Natl Acad Sci U S A. 2012, 109(18), 6927-6932.	0.889632
1996	1186938405	T6593	ML324	1222800-79-4	50ul/10mMol/L	PLATE 025	H	7	CN(CCCNC(=O)c1ccc(c2cc(O)c3c(cccn3)c2)cc1)C	C21H23N3O2	349.43	ML324(IC50=920 nM) is a specific inhibitor of jumonji histone demethylase (JMJD2).	Chromatin/Epigenetic	JMJD2	Histone Demethylase inhibitor	1. Rai G, et al. Probe Reports from the NIH Molecular Libraries Program, 2010-2012.	0.886308
59	1186972119	T0374	Sunitinib Malate	341031-54-7	50ul/10mMol/L	PLATE 001	F	10	C[C@@H](CC(=O)O)C(=O)O.CCN(CC)CCNC(=O)c1c(C)[nH]c(/C=C/2\C(=O)Nc3c2cc(F)cc3)c1C	C26H33FN4O7	532.56	Sunitinib Malate is the orally bioavailable malate salt of an indolinone-based tyrosine kinase inhibitor with potential antineoplastic activity. Sunitinib blocks the tyrosine kinase activities of vascular endothelial growth factor receptor 2 (VEGFR2), platelet-derived growth factor receptor b (PDGFRb), and c-kit, thereby inhibiting angiogenesis and cell proliferation.	Angiogenesis; Tyrosine Kinase/Adaptors	FGFR1; PDGFRβ; VEGFR2	FGFR inhibitor; PDGFR inhibitor; VEGFR inhibitor	1. Sun L, et al. J Med Chem, 2003, 46(7), 1116-1119.	0.882887
1571	1186969178	T2219	Puromycin dihydrochloride	58-58-2	50ul/10mMol/L	PLATE 020	F	2	Cl.CN(C)c1ncnc2c1ncn2[C@H]1[C@@H]([C@@H]([C@H](O1)CO)NC(=O)[C@H](Cc1ccc(cc1)OC)N)O.Cl	C22H31Cl2N7O5	544.44	Puromycin hydrochloride is a cinnamamido ADENOSINE found in STREPTOMYCES alboniger. It inhibits protein synthesis by binding to RNA. It is an antineoplastic and antitrypanosomal agent and is used in research as an inhibitor of protein synthesis.	DNA Damage/DNA Repair; Microbiology&Virology	DNA synthesis; 60S ribosome	DNA/RNA Synthesis inhibitor; ribosome inhibitor	1. Shibouta Y, et al. Kidney Int. 1991 May;39(5):920-9.	0.8823
319	1186971929	T0289	Aminacrine	90-45-9	50ul/10mMol/L	PLATE 004	H	10	Nc1c2ccccc2nc2ccccc12	C13H10N2	194.23	9-Aminoacridine is a highly fluorescent anti-infective dye used clinically as a topical antiseptic and experimentally as a mutagen, due to its interaction with DNA. It is also used as an intracellular pH indicator.	Others	Others	Others	1. Ju W, et al. Retrovirology. 2014 Jun 2;11:43.	0.879062
2045	1186938874	T4100	AS-8351	796-42-9	50ul/10mMol/L	PLATE 026	E	6	O=C(c1ccncc1)N/N=C/c1c2ccccc2ccc1O	C22H34N8O6S2	570.69	AS-8351 is a histone demethylase inhibitor. It has been used in combination with CHIR99021, A 83-01, BIX01294, SC-1, Y-27632, OAC2, SU 16f, and JNJ-10198409 to induce reprogramming of human fetal lung fibroblasts into functional cardiomyocytes.	Others	Demethylase	Others inhibitor	1. Cao, N.,Huang, et al. Conversion of human fibroblasts into functional cardiomyocytes by small molecules. Science 352(6290), 1216-1220 (2016).	0.876392
1893	1186937131	T2487	Cerdulatinib	1198300-79-6	50ul/10mMol/L	PLATE 024	F	4	CCS(=O)(=O)N1CCN(CC1)c1ccc(cc1)Nc1ncc(C(=O)N)c(NC2CC2)n1	C20H27N7O3S	445.54	Cerdulatinib is an novel oral dual Syk/JAK inhibitor.	Angiogenesis; Chromatin/Epigenetic; JAK/STAT signaling; Stem Cells	JAK1; JAKs; Syk	JAK inhibitor; Syk inhibitor	1. Coffey G, et al. J Pharmacol Exp Ther. 2014 Dec;351(3):538-48.	0.875808
106	1186972476	T0423	Edetate Trisodium	150-38-9	50ul/10mMol/L	PLATE 002	C	7	[Na+].[Na+].[Na+].OC(=O)CN(CCN(CC([O-])=O)CC([O-])=O)CC([O-])=O	C10H13N2Na3O8	358.19	Edetate Trisodiumis used to bind metal ions in the chelation therapy.	Others	metal ion	Others	1. Stowers JM, et al. Lancet. 1967 Jan 21;1(7482):124-7.	0.873402
500	1186973659	T1033	Monensin sodium salt	22373-78-0	50ul/10mMol/L	PLATE 007	B	11	CC[C@]1(CC[C@@H](O1)[C@@]2(CC[C@@]3(O2)C[C@@H]([C@H]([C@H](O3)[C@@H](C)[C@H]([C@H](C)C(=O)[O-])OC)C)O)C)[C@H]4[C@H](C[C@@H](O4)[C@@H]5[C@H](C[C@H]([C@@](O5)(CO)O)C)C)C.[Na+]	C36H61NaO11	692.85	Monensin sodium is an antiprotozoal agent produced by Streptomyces cinnamonensis.	Others	Others	Others	1. Pinkerton M, et al. J Mol Biol, 1970, 49(3), 533-546.	0.873369
1419	1186970200	T1511	Daunorubicin hydrochloride	23541-50-6	50ul/10mMol/L	PLATE 018	F	10	Cl.c12c([C@H](C[C@@](C2)(C(=O)C)O)O[C@H]2C[C@@H]([C@@H]([C@@H](O2)C)O)N)c(c2c(c1O)C(=O)c1c(C2=O)c(ccc1)OC)O	C27H29NO10·HCl	563.99	Daunorubicin hydrochloride, an anthracycline aminoglycoside antineoplastic, inhibits DNA replication and repair and RNA and protein synthesis.	DNA Damage/DNA Repair	DNA synthesis	DNA/RNA Synthesis inhibitor	1. Fu Y, et al. Thromb Haemost, 2010, 104(6), 1235-1241.	0.850714
9	1186972114	T3054	Daurisoline	70553-76-3	50ul/10mMol/L	PLATE 001	A	10	CN1CCc2cc(c(cc2[C@H]1Cc1ccc(cc1)Oc1c(ccc(c1)C[C@@H]1c2cc(c(cc2CCN1C)OC)O)O)OC)OC	C37H42N2O6	610.75	Daurisoline is a kind of alkaloid extracted from the kudzu root of menispermaceae plants.	Others	Others	Others	1. Liu QN, et al. Am J Chin Med. 2010;38(1):37-49.	0.844433
1960	1186938433	T3257	UNC0638	1255580-76-7	50ul/10mMol/L	PLATE 025	D	11	COc1c(OCCCN2CCCC2)cc2nc(nc(NC3CCN(CC3)C(C)C)c2c1)C1CCCCC1	C30H47N5O2	509.73	UNC0638 is an inhibitor of β-protein lysine methyltransferases G9a(IC50<15 nM) and GLP(IC50=19 nM) with excellent potency and selectivity over a wide range of epigenetic and non-epigenetic targets.	Chromatin/Epigenetic	G9a; GLP	Histone Methyltransferase inhibitor	1. Vedadi M, et al.Nat Chem Biol. 2011 Jul 10;7(8):566-74.	0.844132
1937	1186938407	T6133	Remodelin hydrobromide	1622921-15-6	50ul/10mMol/L	PLATE 025	B	8	C1CCC(=NNc2nc(cs2)c2ccc(cc2)C#N)C1.Br	C15H15BrN4S	363.28	Remodelin HBr salt is a novel potent and selective inhibitor of the acetyl-transferase protein NAT10.	Endocrinology/Hormones	acetyl-transferase NAT10	RAAS inhibitor	1. Larrieu D, et al. Science. 2014, 344(6183), 527-532.	0.84291
1557	1186969224	T2394	Pixantrone dimaleate	144675-97-8	50ul/10mMol/L	PLATE 020	D	8	c1cc(c2C(=O)c3c(C(=O)c2c1NCCN)ccnc3)NCCN.C(=C\C(=O)O)\C(=O)O.C(=C\C(=O)O)\C(=O)O	C25H27N5O10	557.21	Pixantrone dimaleate (BBR 2778 dimaleate) is an experimental antineoplastic drug.	Others	Others	Others	1. Cavalletti E., et al. Invest New Drugs, 2007. 25(3): p. 187-95.	0.842093
823	1186968711	T0744	Zinc undecylenate	557-08-4	50ul/10mMol/L	PLATE 011	C	4	[Zn+2].[O-]C(=O)CCCCCCCCC=C.[O-]C(=O)CCCCCCCCC=C	C22H38O4Zn	431.92	10-Undecenoic acid zinc salt, a synthetic or natural fungistatic fatty acid, is used topically in creams against eczemas, fungal infections, ringworm, and other cutaneous conditions. The zinc offers an astringent action.	Others	Others	Others	1. Lin MC, et al. J Chromatogr A. 2006 Jun 30;1119(1-2):264-9.	0.841759
1631	1186969368	T6501	Fludarabine Phosphate	75607-67-9	50ul/10mMol/L	PLATE 021	D	2	P(=O)(O)(O)OC[C@H]1O[C@H]([C@H]([C@@H]1O)O)n1cnc2c1nc(nc2N)F	C10H13FN5O7P	365.21	Fludarabine Phosphate is the phosphate salt of a fluorinated nucleotide antimetabolite analog of the antiviral agent vidarabine (ara-A) with antineoplastic activity. Fludarabine phosphate is rapidly dephosphorylated to 2-fluoro-ara-A and then phosphorylated intracellularly by deoxycytidine kinase to the active triphosphate, 2-fluoro-ara-ATP. This metabolite may inhibit DNA polymerase alpha, ribon…	DNA Damage/DNA Repair	DNA polymerase α; DNA polymerase δ	DNA/RNA Synthesis inhibitor	1. Huang P, et al, J Biol Chem, 1990, 265(27), 16617-16625.	0.835875
1995	1186938397	T6069	Gemcitabine HCl	122111-03-9	50ul/10mMol/L	PLATE 025	H	6	c1(=O)nc(ccn1[C@@H]1O[C@@H]([C@H](C1(F)F)O)CO)N.Cl	C9H11F2N3O4·HCI	299.66	Gemcitabine HCl, a DNA synthesis inhibitor, inhibits PANC1(IC50=50 nM), MIAPaCa2(IC50=40 nM), BxPC3(IC50=18 nM) and Capan2 cells(IC50=12 nM), respectively.	DNA Damage/DNA Repair	DNA synthesis (BxPC3 cells); DNA synthesis (Capan2 cells); DNA synthesis (MIAPaCa2 cells); DNA synthesis (PANC1 cells)	DNA/RNA Synthesis inhibitor	1. Shi X, et al. Oncology. 2002, 62(4), 354-362.	0.832977
374	1186973519	T1343L	Crystal Violet	548-62-9	50ul/10mMol/L	PLATE 005	F	5	[Cl-].CN(C)c1ccc(cc1)C(=C1C=CC(=[N+](C)C)C=C1)c1ccc(cc1)N(C)C	C25H30ClN3	407.98	Crystal violet is a triarylmethane dye that is a mixture of violet rosanilinis, with antibacterial, antifungal, and anthelmintic properties.	DNA Damage/DNA Repair	DNA	DNA Alkylation antagonist	1. Titford, M. Biotech. Histochem. 2007, 82 (4–5): 227–234.	0.830476
837	1186968744	T0876	Clioquinol	130-26-7	50ul/10mMol/L	PLATE 011	D	8	Oc1c(I)cc(Cl)c2c1nccc2	C9H5ClINO	305.5	Clioquinol is an orally bioavailable, lipophilic, copper-binding, halogenated 8-hydroxyquinoline with antifungal, antiparasitic and potential antitumor activities.	Others	Others	Others	1. Rohde W, et al. Antimicrob Agents ChemOthers. 1976 Aug;10(2):234-40.	0.824722
838	1186968752	T0877	Gallic acid	149-91-7	50ul/10mMol/L	PLATE 011	D	9	OC(=O)c1cc(O)c(O)c(O)c1	C7H6O5	170.12	Ursolic acid (UA), a pentacyclic triterpene acid, is used in anticancer chemotherapies.	Others	Others	Others	1. Liu Y, et al. Bioorg Med Chem Lett. 2013 Dec 1;23(23):6336-40.	0.824722
83	1186972450	T0400	Nitroxoline	4008-48-4	50ul/10mMol/L	PLATE 002	A	4	Oc1c2ncccc2c(cc1)[N+](=O)[O-]	C9H6N2O3	190.16	Nitroxoline is a urinary antibacterial agent active against susceptible gram-positive and gram-negative organisms commonly found in urinary tract infections.	Others	Fe2+/Zn2+ ions	Others	1. Chang WL, et al. Oncotarget. 2015 Nov 24;6(37):39806-20.	0.817113
285	1186971894	T0244	Tilorone dihydrochloride	27591-69-1	50ul/10mMol/L	PLATE 004	E	6	CCN(CC)CCOc1cc2c(cc1)c1c(cc(OCCN(CC)CC)cc1)C2=O.Cl.Cl	C25H36Cl2N2O3	483.47	Tilorone dihydrochloride is an orally active interferon inducer, and has antineoplastic and anti-inflammatory actions.	Others	interferon inducer	Others	1. Stringfellow DA, Glasgow LA. Antimicrob Agents ChemOthers. 1972 Aug;2(2):73-8.	0.812998
1930	1186938430	T6021	GSK1324726A	1300031-52-0	50ul/10mMol/L	PLATE 025	A	11	C[C@H]1C[C@H](c2cc(ccc2N1C(=O)C)c1ccc(cc1)C(=O)O)Nc1ccc(cc1)Cl	C25H23ClN2O3	434.91	GSK1324726A is a greatly specific inhibitor of BET family proteins for BRD2(IC50=41 nM), BRD3(IC50=31 nM), and BRD4 (IC50=22 nM).	Chromatin/Epigenetic	BRD2; BRD3; BRD4	Epigenetic Reader Domain inhibitor	1. Wyce A, et al. PLoS One. 2013, 8(8), e72967.	0.80272
985	1186970453	T0945	Cyclosporin A	59865-13-3	50ul/10mMol/L	PLATE 013	C	6	CC[C@H]1C(=O)N(CC(=O)N([C@H](C(=O)N[C@H](C(=O)N([C@H](C(=O)N[C@H](C(=O)N[C@@H](C(=O)N([C@H](C(=O)N([C@H](C(=O)N([C@H](C(=O)N([C@H](C(=O)N1)[C@@H]([C@H](C)C/C=C/C)O)C)C(C)C)C)CC(C)C)C)CC(C)C)C)C)C)CC(C)C)C)C(C)C)CC(C)C)C)C	C62H111N11O12	1202.64	Cyclosporine A is a Calcineurin Inhibitor Immunosuppressant. The mechanism of action of cyclosporine is as a Calcineurin Inhibitor, and Cytochrome P450 3A4 Inhibitor, and P-Glycoprotein Inhibitor.	Others	calcineurin phosphatase	phosphatase inhibitor	1. Handschumacher RE, et al. Science, 1984, 226(4674), 544-547.	0.800874
1908	1186937172	T2638	Gandotinib	1229236-86-5	50ul/10mMol/L	PLATE 024	G	9	Cc1cc(n[nH]1)Nc1nn2c(c(nc2c(c1)CN1CCOCC1)C)Cc1c(cc(cc1)Cl)F	C23H25ClFN7O	469.94	LY2784544(Gandotinib) is a potent JAK2 inhibitor (IC50: 3 nM), effective in JAK2V617F(Ki: 0.245 nM). The selectivity is higher 8- and 20-fold than JAK1 and JAK3.	Angiogenesis; Chromatin/Epigenetic; Tyrosine Kinase/Adaptors; JAK/STAT signaling; Stem Cells	FLT3; JAK1; JAK2; JAK2; JAK2 (V617F)	FLT inhibitor; JAK inhibitor	1. Ma L, et al. 53rd ASH Annual Meeting and Exposition, 2011, Abstract 4087.	0.799331
587	1186969895	T1146	Nifedipine	21829-25-4	50ul/10mMol/L	PLATE 008	C	8	COC(=O)C1=C(C)NC(=C(C1c1ccccc1[N+](=O)[O-])C(=O)OC)C	C17H18N2O6	346.34	Nifedipine is a dihydropyridine calcium channel blocking agent. Nifedipine inhibits the transmembrane influx of extracellular calcium ions into myocardial and vascular smooth muscle cells, causing dilatation of the main coronary and systemic arteries and decreasing myocardial contractility. This agent also inhibits the drug efflux pump P-glycoprotein which is overexpressed in some multi-drug resi…	Membrane transporter/Ion channel; Neuroscience	Calcium Channel; CAM; Potassium Channel	Calcium Channel inhibitor; CaMK inhibitor; Potassium Channel inhibitor	1. Bell DC, et al. J Neurophysiol. 2001 Feb;85(2):816-27.	0.797393
1936	1186938399	T6076	EPZ015666	1616391-65-1	50ul/10mMol/L	PLATE 025	B	7	O[C@@H](CN1Cc2c(CC1)cccc2)CNC(=O)c1ncnc(c1)NC1COC1	C20H25N5O3	383.44	EPZ015666 is an orally available inhibitor of PRMT5 enzymatic activity.	Chromatin/Epigenetic	PRMT5	Histone Methyltransferase inhibitor	1. Penebre et al. Epizyme, Inc.	0.794621
1901	1186937116	T2341	KW2449	1000669-72-6	50ul/10mMol/L	PLATE 024	G	2	C1CN(CCN1)C(=O)c1ccc(cc1)/C=C/c1n[nH]c2ccccc12	C20H20N4O	332.4	KW-2449 is a multiple-targeted inhibitor, mostly for Flt3 (IC50: 6.6 nM), modestly effective to Bcr-Abl, FGFR1, and Aurora A; little inhibitory on PDGFRβ, IGF-1R, EGFR.	Angiogenesis; Cell Cycle/Checkpoint; Tyrosine Kinase/Adaptors; Chromatin/Epigenetic; Cytoskeletal Signaling; JAK/STAT signaling; Stem Cells	Aurora A; Abl; Abl (T315I); Kit; FGFR1; FLT3; FLT3 (D835Y); JAK2; Src	Aurora Kinase inhibitor; Bcr-Abl inhibitor; c-Kit inhibitor; FGFR inhibitor; FLT inhibitor; JAK inhibitor; Src inhibitor	1. Shiotsu Y, et al. Blood, 2009, 114(8), 1607-17.	0.792642
1957	1186938409	T3398	Icaritin	118525-40-9	50ul/10mMol/L	PLATE 025	D	8	CC(=CCc1c(cc(c2c1oc(c(c2=O)O)c1ccc(cc1)OC)O)O)C	C21H20O6	368.38	Icaritin has hormone regulation activity and cardiovascular function improvement activity. Icaritin has anticancer activity, can induce S phase arrest and apoptosis, inhibit ENKL cell proliferation. Icaritin has anti-multiple myeloma activity, mainly mediated by inhibiting IL-6/JAK2/STAT3 signaling. Icaritin at low concentration (4 or 8 μMol/L) can promote rat chondrocyte proliferation and inhibi…	Angiogenesis; JAK/STAT signaling; Chromatin/Epigenetic; Stem Cells	JAK2; STAT3	JAK inhibitor; STAT inhibitor	1. Zhu S, et al. Oncotarget. 2015 Apr 30;6(12):10460-72.	0.792176
1975	1186938395	T6315	MLN8054	869363-13-3	50ul/10mMol/L	PLATE 025	F	6	C1c2cnc(nc2c2c(cc(cc2)Cl)C(=N1)c1c(cccc1F)F)Nc1ccc(cc1)C(=O)O	C25H15ClF2N4O2	476.86	MLN8054 is a potent and selective Aurora A kinase inhibitor with an IC50 of 4 nM.	Cell Cycle/Checkpoint; Metabolism; Angiogenesis; GPCR/G Protein; Chromatin/Epigenetic; Stem Cells	Aurora A; Aurora B; CK2; PKA; Lck	Aurora Kinase inhibitor; Casein Kinase inhibitor; PKA inhibitor; Src inhibitor	1. Manfredi MG, et al. Proc Natl Acad Sci U S A, 2007, 104(10), 4106-4111.	0.792023
1965	1186938394	T6270	Trichostatin A	58880-19-6	50ul/10mMol/L	PLATE 025	E	6	C(=O)(/C=C/C(=C/[C@H](C(=O)c1ccc(cc1)N(C)C)C)/C)NO	C17H22N2O3	302.4	Trichostatin A is a natural derivative of dienohydroxamic acid isolated from species of the bacterial genus Streptomyces. Trichostatin A (TSA) reversibly and specifically inhibits histone deacetylases, resulting in hyperacetylation of core histones which modulate chromatin structure. The increase in histone acetylation promotes selective gene transcription and the inhibition of tumor growth. This…	Chromatin/Epigenetic; DNA Damage/DNA Repair; NF-Κb	HDAC	HDAC inhibitor	1. Vigushin DM, et al. Clin Y Res, 2001, 7(4), 971-976.	0.790342
1976	1186938403	T6161	Tubastatin A HCl	1310693-92-5	50ul/10mMol/L	PLATE 025	F	7	CN1CCc2c(C1)c1ccccc1n2Cc1ccc(cc1)C(=O)NO.Cl	C20H21N3O2·HCl	371.86	Tubastatin A HCl is an effective and specific HDAC6 inhibitor (IC50: 15 nM). It has selectivity (>1000-fold) against all other isozymes except HDAC8 (>57-fold).	Chromatin/Epigenetic; DNA Damage/DNA Repair; NF-Κb	HDAC1; HDAC2; HDAC3; HDAC6; HDAC8	HDAC inhibitor	1. Butler KV, et al, J Am Chem Soc, 2010, 132(31), 10842-10846.	0.788661
1921	1186938358	T2156	WP1066	857064-38-1	50ul/10mMol/L	PLATE 025	A	2	C[C@@H](c1ccccc1)NC(=O)/C(=C/c1nc(ccc1)Br)/C#N	C17H14BrN3O	356.22	WP1066 is a inhibitor of JAK2 (IC50: 2.30 μM) and STAT3 (IC50: 2.43 μM) in HEL cells; shows activity to JAK2, STAT3/5, and ERK1/2, not JAK1 and JAK3. WP1066 has been used in trials studying the treatment of Melanoma, Brain Cancer, Solid Tumors, and Central Nervous System Neoplasms.	Angiogenesis; JAK/STAT signaling; Chromatin/Epigenetic; Stem Cells	JAK2; STAT3	JAK inhibitor; STAT inhibitor	1. Verstovsek S, et al. Clin Y Res, 2008, (3), 788-796.	0.787592
892	1186968798	T0871	Noradrenaline bitartrate	69815-49-2	50ul/10mMol/L	PLATE 012	B	3	c1(c(cc(cc1)[C@H](CN)O)O)O.C(=O)([C@@H]([C@H](C(=O)O)O)O)O	C8H11NO3	319.26	Norepinephrine bitartrate acts directly on the α- and β-adrenergic receptors. Norepinephrine Bitartrate is a bitartrate salt of norepinephrine, a synthetic phenylethylamine that mimics the sympathomimetic actions of the endogenous norepinephrine. Clinically, norepinephrine is used as a peripheral vasoconstrictor that causes constriction of arterial and venous beds via its alpha-adrenergic action.…	Neuroscience; GPCR/G Protein	Adrenergic Receptor	Adrenergic Receptor	1. Lachnit WG, et al. Br J Pharmacol. 1997 Mar;120(5):819-26.	0.780609
144	1186972464	T0006	Methylene Blue trihydrate	7220-79-3	50ul/10mMol/L	PLATE 002	G	5	O.[Cl-].CN(C)c1cc2c(cc1)nc1ccc(=[N+](C)C)cc1s2.O.O	C16H24ClN3O3S	373.9	Methylene blue is a compound consisting of dark green crystals or crystalline powder, having a bronze-like luster. Solutions in water or alcohol have a deep blue color. Methylene blue is used as a bacteriologic stain and as an indicator. It inhibits soluble guanylyl cyclase and has been used to treat cyanide poisoning and to lower levels of methemoglobin. It also inhibits tau filament formation (…	Cytoskeletal Signaling	Tau aggregation	Microtubule Associated inhibitor	1. Rager T, et al. Phys Chem Chem Phys. 2012 Jun 14;14(22):8074-82.	0.777938
1880	1186937185	T2436	GSK2801	1619994-68-1	50ul/10mMol/L	PLATE 024	D	11	CCCOc1cc2c(cc(n2cc1)C(=O)C)c1ccccc1S(=O)(=O)C	C20H21NO4S	371.45	GSK2801 is an effective, specific and cell active acetyl-lysine competitive inhibitor of BAZ2A(Kd: 136 nM) and BAZ2B(Kd: 257 nM) bromodomains.	Chromatin/Epigenetic	BAZ2A; BAZ2B	Epigenetic Reader Domain inhibitor	1. Chen P, et al. J Med Chem. 2015 Apr 6.	0.774582
1054	1186969294	T1440	Ethacridine lactate monohydrate	6402-23-9	50ul/10mMol/L	PLATE 014	B	5	c1cc(cc2nc3ccc(cc3c(c12)N)OCC)N.C(=O)(C(C)O)O.O	C18H23N3O5	361.4	Ethacridine lactate hydrate is a topically applied anti-infective agent.	Others	Others	Others	1. Junka A, et al. Int Wound J, 2013.	0.772397
30	1186972124	T0043	2-Amino-6-methylheptane	543-82-8	50ul/10mMol/L	PLATE 001	C	11	CC(C)CCCC(C)N	C8H19N	129.24	2-Amino-6-methylheptane is a local anesthetic and vasoconstrictor, but mainly as a pharmaceutical intermediate of Octamylamine.	Others	Others	Others	FELLOWS EJ., et al. The pharmacology of 2-amino-6-methylheptane. J Pharmacol Exp Ther. 1947 Aug;90(4):351-8.	0.770103
1931	1186938359	T6059	GSK343	1346704-33-3	50ul/10mMol/L	PLATE 025	B	2	CCCc1c(c(=O)[nH]c(c1)C)CNC(=O)c1c2cnn(c2cc(c1)c1cc(ncc1)N1CCN(CC1)C)C(C)C	C31H39N7O2	541.69	GSK343, a specific and effective EZH2 inhibitor (IC50=4 nM), exhibits 60 fold specificity activity against EZH1, and >1000 fold specificity activity against other histone methyltransferases.	Chromatin/Epigenetic	EZH1; EZH2	Histone Methyltransferase inhibitor	1. Verma SK, et al. ACS Med Chem Lett. 2012, 3, 1091-1096.	0.770018
1967	1186938410	T6329	INO-1001	3544-24-9	50ul/10mMol/L	PLATE 025	E	8	c1cc(cc(c1)N)C(=O)N	C7H8N2O	136.15	INO-1001 is an effective inhibitor of PARP (IC50<50 nM in CHO cells) and a mediator of oxidant-induced myocyte dysfunction during reperfusion.	Chromatin/Epigenetic; DNA Damage/DNA Repair	PARP	PARP inhibitor	1. Brock WA, et al. Y Lett. 2004, 205(2), 155-160.	0.768032
299	1186971927	T0265	Merbromin	129-16-8	50ul/10mMol/L	PLATE 004	F	10	[Na+].[O-]C(=O)c1ccccc1c1c2cc(Br)c(=O)cc2oc2c([Hg+])c([O-])c(Br)cc12.[OH-].[Na+]	C20H8Br2HgNa2O6	750.65	Merbromin is an organomercuric disodium salt compound and a fluorescein, used as a topical antiseptic for minor cuts and scrapes.	Others	Others	Others	1. Banerjee D, et al. Spectrochim Acta A Mol Biomol Spectrosc. 2008 Oct;70(5):1109-13.	0.767377
1947	1186938408	T3168	MN-64	92831-11-3	50ul/10mMol/L	PLATE 025	C	8	CC(C)c1ccc(cc1)c1cc(=O)c2ccccc2o1	C18H16O2	264.32	MN-64 is a tankyrases inhibitor, showed 6 nM potency against tankyrase 1, isoenzyme selectivity, and Wnt signaling inhibition.	Others	Tankyrase	Others inhibitor	1. Narwal M, et al. J Med Chem. 2013 Oct 24;56(20):7880-9.	0.766504
1324	1186971598	T0031L2	Ziprasidone	146939-27-7	50ul/10mMol/L	PLATE 017	E	5	Clc1c(cc2CC(=O)Nc2c1)CCN1CCN(c2nsc3ccccc23)CC1	C21H21ClN4OS	412.94	Ziprasidone is a united 5-HT (serotonin) and dopamine receptor antagonist which shows potent effects of antipsychotic activity.	GPCR/G Protein; Neuroscience; Immunology/Inflammation	5-HT transporter; 5-HT1A; 5-HT1B; 5-HT1D; 5-HT2A; 5-HT2C; 5-HT6; 5-HT7; α1A-adrenergic receptor; α2A-adrenergic receptor; D1; D2; D3; H1 receptor; norepinephrine transporter (NET)	5-HT Receptor antagonist; Adrenergic Receptor antagonist; Dopamine Receptor antagonist; Histamine Receptor antagonist; Norepinephrine antagonist	1. Seeger TF, et al. J Pharmacol Exp Ther. 1995 Oct;275(1):101-13.	0.765596
1985	1186938396	T6892	Niraparib tosylate	1038915-73-9	50ul/10mMol/L	PLATE 025	G	6	Cc1ccc(cc1)S(=O)(=O)O.NC(=O)c1cccc2cn(nc12)c1ccc(cc1)[C@@H]1CCCNC1	C19H20N4O·C7H8O3S	492.59	MK-4827(Niraparib) tosylate (with IC50 of 3.8 nM/2.1 nM) is a selective PARP1/PARP2 inhibitor.	Chromatin/Epigenetic; DNA Damage/DNA Repair	PARP1; PARP2	PARP inhibitor	1. Wang L, et al. Invest New Drugs. 2012, 30(6):2113-20.	0.763753
1969	1186938426	T3134	Mirin	1198097-97-0	50ul/10mMol/L	PLATE 025	E	10	c1cc(ccc1/C=C\1/C(=O)N=C(S1)N)O	C10H8N2O2S	220.25	Mirin is a potent Mre11–Rad50–Nbs1 (MRN) complex inhibitor, and inhibits Mre11-associated exonuclease activity.	DNA Damage/DNA Repair; PI3K/Akt/mTOR signaling	MRN	ATM/ATR inhibitor	1. Edwards TG, et al. PLoS One. 2013 Oct 2;8(10):e75406.	0.762531
1946	1186938400	T3169	KC7F2	927822-86-4	50ul/10mMol/L	PLATE 025	C	7	c1cc(c(cc1Cl)S(=O)(=O)NCCSSCCNS(=O)(=O)c1c(ccc(c1)Cl)Cl)Cl	C16H16Cl4N2O4S4	570.38	KC7F2 is a potent HIF-1 pathway inhibitor with potential anti-cancer activity.	Angiogenesis; Chromatin/Epigenetic	HIF-1α	HIF inhibitor	1. Narita T, et al. Clin Y Res. 2009 Oct 1;15(19):6128-36.	0.762072
1883	1186937130	T2471	MK8745	885325-71-3	50ul/10mMol/L	PLATE 024	E	4	C1CN(CCN1Cc1nc(ccc1)Nc1nccs1)C(=O)c1c(c(ccc1)Cl)F	C20H19ClFN5OS	431.91	MK-8745 is a potent and selective Aurora A inhibitor.	Cell Cycle/Checkpoint; Chromatin/Epigenetic	Aurora A; Aurora B	Aurora Kinase inhibitor	1. Chowdhury A, et al. Leuk Lymphoma. 2012, 53(3), 462-471.	0.759643
1912	1186937125	T3072	XL019	945755-56-6	50ul/10mMol/L	PLATE 024	H	3	C1C[C@H](NC1)C(=O)Nc1ccc(cc1)c1nc(ncc1)Nc1ccc(cc1)N1CCOCC1	C25H28N6O2	444.53	XL019 is a potent and selective JAK2 inhibitor with IC50 of 2.2 nM, 100 fold selectivity over JAK1.	Angiogenesis; Chromatin/Epigenetic; Tyrosine Kinase/Adaptors; JAK/STAT signaling; Stem Cells	FLT3; JAK1; JAK2; JAK3; PDGFRβ	FLT inhibitor; JAK inhibitor; PDGFR inhibitor	1. Forsyth T, et al. Bioorg Med Chem Lett, 2012, 22(24), 7653-7658.	0.75942
1748	1186968563	T6888	Methylene Blue	61-73-4	50ul/10mMol/L	PLATE 022	G	9	[Cl-].CN(C)c1ccc2nc3ccc(cc3sc2c1)=[N+](C)C	C16H18ClN3S	319.85	Methylene Blue(IC50 of 1.9 μM) inhibits tau filament formation. And it inhibits soluble guanylyl cyclase. It is also used as a dye in chromoendoscopy.	Cytoskeletal Signaling;Others	Tau aggregation;guanylate cyclase	Microtubule Associated;Others	1.Vutskits L,etal.Adverse effects of methylene blue on the central nervous system.Anesthesiology. 2008 Apr;108(4):684-92.	0.754629
1806	1186969601	T0701	Broxyquinoline	521-74-4	50ul/10mMol/L	PLATE 023	E	7	Oc1c(Br)cc(Br)c2c1nccc2	C9H5Br2NO	302.95	Broxyquinoline is an antiprotozoal agent, and it can release oxygen free radicals from the water in mucous membranes.	Others	Others	Others	1. Fritzler JM, et al. J Antimicrob ChemOthers, 2012, 67(3), 609-617.	0.747907
266	1186971900	T0213	Thalidomide	50-35-1	50ul/10mMol/L	PLATE 004	C	7	O=C1N(C2CCC(=O)NC2=O)C(=O)c2ccccc12	C13H10N2O4	258.23	Thalidomide is a synthetic derivative of glutamic acid (alpha-phthalimido-glutarimide) with teratogenic, immunomodulatory, anti-inflammatory and anti-angiogenic properties.	Apoptosis	TNF-α	TNF inhibitor	1. Zhu YX, et al. Leuk Lymphoma. 2013 Apr;54(4):683-7.	0.746934
1928	1186938414	T3180	HIF-PHD Inhibitor II	1193383-09-3	50ul/10mMol/L	PLATE 025	A	9	c1c2c(cc(c1Cl)OC(F)(F)F)nc([nH]2)n1cc(cn1)C(=O)O	C12H6ClF3N4O3	346.65	JNJ-42041935 is a potent (pKi = 7.3-7.9), 2-oxoglutarate competitive, reversible, and selective inhibitor of PHD enzymes.	Metabolism; Chromatin/Epigenetic	PHD1; PHD2; PHD3	HIF/HIF Prolyl-Hydroxylase inhibitor	1. Barrett TD, et al. Mol Pharmacol. 2011 Jun;79(6):910-20.	0.746791
286	1186971902	T0245	Mycophenolate mofetil	115007-34-6	50ul/10mMol/L	PLATE 004	E	7	CC1=C(C(=C(C2=C1COC2=O)O)C/C=C(\C)/CCC(=O)OCCN3CCOCC3)OC	C23H31NO7	433.5	Mycophenolate mofetil, an immunosuppressive agent, is the 2-morpholinoethyl ester of mycophenolic acid (MPA), and an inhibitor of inosine monophosphate dehydrogenase (IMPDH).	Metabolism	IMPDH	Dehydrogenase inhibitor	1. Nakanishi T, et al. Int Immunopharmacol. 2010, 10(1), 91-97.	0.745858
1998	1186938421	T3516	Minomustine	1236199-60-2	50ul/10mMol/L	PLATE 025	H	9	O=C(NO)CCCCCCc1nc2cc(N(CCCl)CCCl)ccc2n1C	C19H28Cl2N4O2	415.36	EDO-S101 is a pan HDAC inhibitor with IC50 values of 9, 9 and 25 nM for HDAC1, HDAC2 and HDAC3 , respectively.	Chromatin/Epigenetic; DNA Damage/DNA Repair; NF-Κb	HDAC1; HDAC2; HDAC3; HDAC6; HDAC8	HDAC inhibitor	1. Mehrling T, et al. The Alkylating-HDAC Inhibition Fusion Principle: Taking Chemotherapy to the Next Level with the First in Class Molecule EDO-S101. Anticancer Agents Med Chem. 2016;16(1):20-8.	0.745568
222	1186972160	T0152	Bosutinib	380843-75-4	50ul/10mMol/L	PLATE 003	G	3	COc1c(Cl)cc(Cl)c(Nc2c(cnc3cc(OCCCN4CCN(C)CC4)c(OC)cc23)C#N)c1	C26H29Cl2N5O3	530.45	Bosutinib is a synthetic quinolone derivative and dual kinase inhibitor that targets both Abl and Src kinases with potential antineoplastic activity. Bosutinib inhibits the autophosphorylation of both Abl and Src kinases, resulting in inhibition of cell growth and apoptosis.	Angiogenesis; MAPK; Cytoskeletal Signaling	Abl; MAPK; c-Src	Bcr-Abl inhibitor; MAPK inhibitor; Src inhibitor	1. Remsing Rix LL, et al. Leukemia. 2009 Mar;23(3):477-85. .	0.740722
856	1186968738	T0900	Cetylpyridinium chloride monohydrate	6004-24-6	50ul/10mMol/L	PLATE 011	F	7	O.[Cl-].CCCCCCCCCCCCCCCC[n+]1ccccc1	C21H38ClN·H2O	358.01	Cetylpyridinium chloride (CPC), a cationic quaternary ammonium compound, is used in certain classes of throat sprays, mouthwashes, lozenges, toothpaste, nasal sprays, and breath sprays. Cetylpyridinium chloride has also been used as an ingredient in certain pesticides. It is an antiseptic with killing bacteria and other microorganisms. It can be potent in reducing gingivitis and preventing dental…	Others	Others	Others	1. Garcia-Godoy F, et al. Am J Dent. 2014 Aug;27(4):185-90.	0.738796
1063	1186969287	T1452	Axitinib	319460-85-0	50ul/10mMol/L	PLATE 014	C	4	c1(ccc2c(c1)[nH]nc2/C=C/c1ncccc1)Sc1c(cccc1)C(=O)NC	C22H18N4OS	386.47	Axitinib is an orally bioavailable tyrosine kinase inhibitor. Axitinib inhibits the proangiogenic cytokines vascular endothelial growth factor (VEGF) and platelet-derived growth factor receptor (PDGF), thereby exerting an anti-angiogenic effect.	Angiogenesis; Tyrosine Kinase/Adaptors	PDGFRβ; VEGFR1/FLT1; VEGFR2/Flk1; VEGFR2/KDR; VEGFR3	PDGFR inhibitor; VEGFR inhibitor	1. Hu-Lowe DD, et al. Clin Y Res, 2008, 14(22), 7272-7283.	0.735372
1963	1186938378	T6124	Mubritinib	366017-09-6	50ul/10mMol/L	PLATE 025	E	4	c1cc(ccc1CCCCn1ccnn1)OCc1coc(n1)/C=C/c1ccc(cc1)C(F)(F)F	C25H23F3N4O2	468.47	Mubritinib (TAK-165) is a potent inhibitor of HER2/ErbB2 with IC50 of 6 nM.	Angiogenesis; Chromatin/Epigenetic; JAK/STAT signaling; Tyrosine Kinase/Adaptors; Stem Cells	EGFR; HER2/ErbB2; FGFR; JAK1; PDGFR	EGFR inhibitor; FGFR inhibitor; JAK inhibitor; PDGFR inhibitor	1. Nagasawa J, et al. Int J Urol, 2006, 13(5), 587-592.;	0.732885
2048	1186938898	T4227	SB1317 hydrochloride (937270-47-8(free base))	T4227	50ul/10mMol/L	PLATE 026	E	9	CN1C/C=C/CCOC2=CC=CC(=C2)C3=NC(=NC=C3)NC4=CC=CC(=C4)C1	C23H25ClN4O	408.92	SB1317 is an effective inhibitor of CDK2/JAK2/FLT3 (IC50: 13/73/56 nM).	Angiogenesis; Cell Cycle/Checkpoint; Chromatin/Epigenetic; Tyrosine Kinase/Adaptors; JAK/STAT signaling; Stem Cells	CDK2; FLT3; JAK2	CDK inhibitor; FLT inhibitor; JAK inhibitor	1. William AD, et al. Discovery of kinase spectrum selective macrocycle (16E)-14-methyl-20-oxa-5,7,14,26-tetraazatetracyclo[19.3.1.1(2,6).1(8,12)]heptacosa-1(25),2(26),3,5,8(27),9,11,16,21,23-decaene (SB1317/TG02), a potent inhibitor of cyclin dependent kina	0.72866
1837	1186969612	T1841	UNC0379	1620401-82-2	50ul/10mMol/L	PLATE 023	H	8	COc1c(OC)cc2c(NCCCCCN3CCCC3)nc(nc2c1)N1CCCC1	C23H35N5O2	413.56	UNC0379 is a selective, substrate-competitive inhibitor of the lysine methyltransferase SETD8.	Chromatin/Epigenetic	SETD8	Histone Methyltransferase inhibitor	1. Ma A, et al. J Med Chem. 2014, 57(15), 6822-6833.	0.728295
1952	1186938369	T6266	PP2	172889-27-9	50ul/10mMol/L	PLATE 025	D	3	CC(C)(C)n1c2c(c(n1)c1ccc(cc1)Cl)c(ncn2)N	C15H16ClN5	301.77	PP2 is a effective inhibitor of Lck/Fyn (IC50:4/5 nM) , ~100-fold less potent to EGFR, inactive for ZAP-70, PKA and JAK2.	Angiogenesis; Proteases/Proteasome; Chromatin/Epigenetic; JAK/STAT signaling; Tyrosine Kinase/Adaptors; Stem Cells	EGFR; JAK2; Fyn; Lck; ZAP70	EGFR inhibitor; JAK inhibitor; Src inhibitor; Tyrosine Kinases inhibitor	1. Hanke JH, et al. J Biol Chem, 1996, 271(2), 695-701.	0.726925
1873	1186937129	T2012	Oclacitinib	1208319-26-9	50ul/10mMol/L	PLATE 024	D	4	CNS(=O)(=O)C[C@@H]1CC[C@H](CC1)N(C)c1ncnc2c1cc[nH]2	C15H23N5O2S	337.44	Oclacitinib(PF03394197) is a potent and selective JAKs inhibitor with IC50 of 10-99 nM; not inhibit a panel of 38 non-JAK kinases (IC50 's > 1000 nM).	Angiogenesis; Chromatin/Epigenetic; JAK/STAT signaling; Stem Cells	JAKs	JAK inhibitor	1. Gonzales AJ, et al. J Vet Pharmacol Ther. 2014 Aug;37(4):317-24.	0.725975
1729	1186968569	T6406	Besifloxacin HCl	405165-61-9	50ul/10mMol/L	PLATE 022	E	10	C1CCN(C[C@@H](C1)N)c1c(cc2c(c1Cl)n(cc(c2=O)C(=O)O)C1CC1)F.Cl	C19H21ClFN3O3·HCl	430.3	Besifloxacin HCl is a fourth-generation fluoroquinolone antibiotic.	Others	Others	Others	1. McDonald MB, et al. Ophthalmology, 2009, 116(9), 1615-1623.	0.72135
1782	1186969567	T4569	Lucanthone	479-50-5	50ul/10mMol/L	PLATE 023	C	3	CCN(CC)CCNc1ccc(C)c2sc3ccccc3c(=O)c12	C20H24N2OS	340.48	Lucanthone is an endonuclease inhibitor of Apurinic endonuclease-1 (APE-1).	DNA Damage/DNA Repair	APE1	DNA/RNA Synthesis	1.Chowdhury SM,etal.Graphene nanoribbons as a drug delivery agent for lucanthone mediated therapy of glioblastoma multiforme.Nanomedicine. 2015 Jan;11(1):109-18.	0.72088
94	1186972459	T0373	Erlotinib	183321-74-6	50ul/10mMol/L	PLATE 002	B	5	COCCOc1c(OCCOC)cc2c(Nc3cccc(c3)C#C)ncnc2c1	C22H23N3O4	393.44	Erlotinib (NSC 718781; OSI-744; R1415) is an EGFR inhibitor (IC50 of 2 nM). It is >1000-fold more sensitive for EGFR than human v-Abl or c-Src.	Angiogenesis; JAK/STAT signaling; Tyrosine Kinase/Adaptors	EGFR	EGFR inhibitor	1. Moyer JD, et al. Y Res. 1997, 57(21), 4838-4848.	0.711134
141	1186972440	T0009	Flubendazole	31430-15-6	50ul/10mMol/L	PLATE 002	G	2	COC(=O)Nc1nc2c([nH]1)cc(cc2)C(=O)c1ccc(F)cc1	C16H12FN3O3	313.29	Flubendazole is available OTC in Europe that is an anthelmintic using to treat worm infection in humans.	Cytoskeletal Signaling	microtubule	Microtubule Associated inhibitor	1. Hou ZJ, et al. Oncotarget. 2015 Jan 21;6(8):6326-40.	0.709278
1164	1186970255	T2399	Bortezomib	179324-69-7	50ul/10mMol/L	PLATE 015	E	5	N(C(=O)[C@@H](NC(=O)c1nccnc1)Cc1ccccc1)[C@H](B(O)O)CC(C)C	C19H25BN4O4	384.24	Bortezomib (PS-341) is a potent 20S proteasome inhibitor (Ki: 0.6 nM, in a cell-free assay). By blocking the targeted proteolysis normally performed by the proteasome, bortezomib disrupts various cell signaling pathways, leading to cell cycle arrest, apoptosis, and inhibition of angiogenesis.	Proteases/Proteasome; Ubiquitination	20S proteasome	Proteasome inhibitor	1. Adams J, et al. Y Res, 1999, 59(11), 2615-2622.	0.705041
1847	1186937158	T2358	ENMD-2076	934353-76-1	50ul/10mMol/L	PLATE 024	A	8	Cc1cc(n[nH]1)Nc1nc(nc(c1)N1CCN(CC1)C)/C=C/c1ccccc1	C21H25N7	375.47	ENMD-2076, a multi-targeted kinase inhibitor, has specific activity against Aurora A, Flt3, KDR/VEGFR2, Flt4/VEGFR3, FGFR1, FGFR2, Src, PDGFRα.	Cell Cycle/Checkpoint; Angiogenesis; Apoptosis; Chromatin/Epigenetic; Tyrosine Kinase/Adaptors	Aurora A; RET; FLT3; Src; VEGFR3/FLT4	Aurora Kinase inhibitor; c-RET inhibitor; FLT inhibitor; Src inhibitor; VEGFR inhibitor	1. Fletcher GC, et al, Mol Y Ther, 2011, 10(1), 126-137.	0.70301
1984	1186938388	T3499	Remodelin	949912-58-7	50ul/10mMol/L	PLATE 025	G	5	C1CCC(=NNc2nc(cs2)c2ccc(cc2)C#N)C1	C15H14N4S	282.37	Remodelin is an effective and specific inhibitor of the acetyl-transferase protein NAT10.	Chromatin/Epigenetic	NAT10	Histone Acetyltransferase inhibitor	1.Larrieu D, et al. Chemical inhibition of NAT10 corrects defects of laminopathic cells. Science. 2014 May 2;344(6183):527-32.	0.701406
1726	1186968545	T4063	Delafloxacin	189279-58-1	50ul/10mMol/L	PLATE 022	E	7	C1C(CN1c1c(cc2c(c1Cl)n(cc(c2=O)C(=O)O)c1nc(c(cc1F)F)N)F)O	C18H12ClF3N4O4	440.76	Delafloxacin (RX-3341, ABT-492) is a fluoroquinolone antibiotic agent. It has potent inhibitory against levofloxacin-resistant Streptococcus pneumoniae strains (MIC: 0.0078-0.125 μg/ml).	Microbiology&Virology	Bacterial	Antibacterial inhibitor	1. Gunderson SM, Hayes RA, Quinn JP, In vitro pharmacodynamic activities of ABT-492, a novel quinolone, compared to those of levofloxacin against Streptococcus pneumoniae, Haemophilus influenzae, and Moraxella catarrhalis. Antimicrob Agents Chemother. 2004 Jan;48(1):203-8.	0.699086
1966	1186938402	T3404	Cucurbitacin B	6199-67-3	50ul/10mMol/L	PLATE 025	E	7	C(=O)(C)OC(C)(/C=C/C(=O)[C@](C)(O)[C@H]1[C@@H](C[C@]2([C@@H]3CC=C4C(C(=O)[C@H](C[C@H]4[C@@]3(C(=O)C[C@]12C)C)O)(C)C)C)O)C	C32H46O8	558.7	Cucurbitacin B has profound in vitro and in vivo antiproliferative effects against human pancreatic Y cells. It inhibited AKT signaling activation through up-regulation of PTEN. Cucurbitacin B is an effective inhibitor of HIF-1 and provide new perspectives into the mechanism of its anticancer activity. Cucurbitacin B inhibits proliferation and induces apoptosis via STAT3 pathway inhibition in A54…	Angiogenesis; JAK/STAT signaling; Others; Chromatin/Epigenetic; Stem Cells	HIF-1; PTEN; STAT3	HIF inhibitor; PTEN inhibitor; STAT inhibitor	1. Shang Y, et al. Eur Rev Med Pharmacol Sci. 2014;18(21):3297-303.	0.697738
1163	1186970247	T2802	Nocodazole	31430-18-9	50ul/10mMol/L	PLATE 015	E	4	COC(=O)Nc1nc2c([nH]1)cc(cc2)C(=O)c1cccs1	C14H11N3O3S	301.32	Nocodazole is a synthetic inhibitor of microtubule polymerization, also inhibits Abl (IC50: 0.21 μM), Abl(E255K, IC50: 0.53 μM) and Abl(T315I, IC50: 0.64 μM) in cell-free assays. Nocodazole binds to beta-tubulin and disrupts microtubule assembly/disassembly dynamics.	Angiogenesis; Cytoskeletal Signaling	Abl; Abl (E255K); Abl (T315I); microtubule	Bcr-Abl inhibitor; Microtubule Associated inhibitor	1. Park H, et al. ChemMedChem. 2012, 7(1), 53-56.	0.697438
1970	1186938434	T3624	A-366	1527503-11-2	50ul/10mMol/L	PLATE 025	E	11	COc1c(cc2c(c1)C1(C(=N2)N)CCC1)OCCCN1CCCC1	C19H27N3O2	329.44	Potent and selective G9a/GLP histone lysine methyltransferase inhibitor (IC50 = 3.3 nM). Exhibits >1000-fold selectivity for G9a/GLP over 21 other methyltransferases. Decreases levels of lysine 9 dimethylation on histone H3 (H3K9Me2) in PC3 cells.	Chromatin/Epigenetic	G9a/GLP	Histone Methyltransferase inhibitor	1. Pappano WN, et al. PLoS One. 2015, 10(7):e0131716.	0.697127
1956	1186938401	T3261	NVP-TNKS656	1419949-20-4	50ul/10mMol/L	PLATE 025	D	7	COc1ccc(cc1)C(=O)C1CCN(CC(=O)N(CC2CC2)Cc2nc(=O)c3c(CCOC3)[nH]2)CC1	C27H34N4O5	494.58	NVP-TNKS656 is a highly potent, selective, and orally active TNKS2 inhibitor.	Metabolism	TNKS2	PPAR inhibitor	1. Shultz MD, et al. J Med Chem. 2013, 56(16), 6495-6511.	0.690862
1954	1186938385	T6278	Sotrastaurin	425637-18-9	50ul/10mMol/L	PLATE 025	D	5	CN1CCN(CC1)c1nc2ccccc2c(n1)C1=C(C(=O)NC1=O)c1c[nH]c2ccccc12	C25H22N6O2	438.48	Sotrastaurin is an orally available pan-protein kinase C (PKC) inhibitor with potential immunosuppressive and antineoplastic activities.	Cytoskeletal Signaling	PKCα; PKCβ1; PKCδ; PKCη; PKCθ	PKC inhibitor	1. Evenou JP, et al. J Pharmacol Exp Ther, 2009, 330(3), 792-801.	0.686736
1948	1186938416	T3193	Pimelic diphenylamide 106	937039-45-7	50ul/10mMol/L	PLATE 025	C	9	Cc1ccc(cc1)NC(=O)CCCCCC(=O)Nc1ccccc1N	C20H25N3O2	339.43	Pimelic diphenylamide 106 is a slow, tight-binding inhibitor of class I HDAC (with IC50 values of 150 nM , 760 nM and 370 nM for HDAC 1, 2, and 3, respectively), showing no activity against class II HDACs.	Chromatin/Epigenetic; DNA Damage/DNA Repair; NF-Κb	HDAC	HDAC inhibitor	1. Chou CJ, et al. J Biol Chem. 2008 Dec 19;283(51):35402-9.	0.686583
312	1186971873	T0280	Spiperone	749-02-0	50ul/10mMol/L	PLATE 004	H	3	Fc1ccc(cc1)C(=O)CCCN1CCC2(CC1)N(CNC2=O)c1ccccc1	C23H26FN3O2	395.47	Spiperone is a spiro butyrophenone analog similar to HALOPERIDOL and other related compounds. It has been recommended in the treatment of SCHIZOPHRENIA.	GPCR/G Protein; Neuroscience	Dopamine	Dopamine Receptor antagonist	1. Zheng LT, et al.J Neurochem. 2008 Dec;107(5):1225-35.	0.684312
1988	1186938420	T6679	SRT2104	1093403-33-8	50ul/10mMol/L	PLATE 025	G	9	Cc1c(sc(n1)c1cnccc1)C(=O)Nc1ccccc1c1cn2c(csc2n1)CN1CCOCC1	C26H24N6O2S2	516.64	SRT2104 (GSK2245840) is a selective and brain-permeable SIRT1 activator.	Chromatin/Epigenetic; DNA Damage/DNA Repair	SIRT1	Sirtuin activator	1. Mercken EM, et al. Aging Cell. 2014, 13(5), 787-796.	0.681082
609	1186969913	T1304	Chlortetracycline hydrochloride	64-72-2	50ul/10mMol/L	PLATE 008	E	10	c1cc(c2c(c1Cl)[C@@]([C@@H]1C(=C([C@]3([C@@H](C1)[C@@H](C(=C(C3=O)C(=O)N)O)N(C)C)O)O)C2=O)(C)O)O.Cl	C22H23ClN2O8·HCl	515.35	Chlortetracycline Hydrochloride is a tetracycline with broad-spectrum antibacterial and antiprotozoal activity. Chlortetracycline hydrochloride is bacteriostatic and inhibits bacterial protein synthesis by binding to the 30S ribosomal subunit, thereby preventing the addition of amino acids to the growing peptide chain. This tetracycline is active against a wide range of gram-positive and gram-neg…	Microbiology&Virology	30S ribosome	ribosome inhibitor	1. Chopra I, et al. J Antimicrob ChemOthers, 1992, 29(3), 245-277.	0.679572
393	1186973513	T0497	Lauroseptol	57-09-0	50ul/10mMol/L	PLATE 005	H	4	[Br-].CCCCCCCCCCCCCCCC[N+](C)(C)C	C19H42BrN	364.46	Cetrimonium Bromide is is a mixture of different quaternary ammonium salts, which is a known component of the broad-spectrum antiseptic cetrimide.	Others	Others	Others	1. Ito E, et al. Mol Pharmacol, 2009, 76(5), 969-983.	0.679365
1126	1186970267	T1563	Nifuroxazide	965-52-6	50ul/10mMol/L	PLATE 015	A	7	Oc1ccc(cc1)C(=O)N/N=C/c1ccc(o1)[N+](=O)[O-]	C12H9N3O5	275.22	Nifuroxazide is an orally available and cell-permeable nitrofuran-based antidiarrheal agent. It has the inhibitory effect against the activation of cellular STAT1/3/5 transcription.	JAK/STAT signaling; Stem Cells	STAT1; STAT3; STAT5	STAT inhibitor	1. Nelson EA, et al. Blood, 2008, 112(13), 5095-5102.	0.679339
523	1186973606	T1053	Mebeverine hydrochloride	2753-45-9	50ul/10mMol/L	PLATE 007	E	4	c1(cc(c(cc1)OC)OC)C(=O)OCCCCN(C(Cc1ccc(cc1)OC)C)CC.Cl	C25H36ClNO5	466.01	Mebeverine hydrochloride, a β-phenylethylamine derivative, is a potent α1 repector inhibitor, relaxing the muscles in and around the gut.	Others	Others	Others	1. Rahman MZ, et al. Mymensingh Med J. 2014 Jan;23(1):105-13.	0.67593
554	1186973617	T1101	Minocycline hydrochloride	13614-98-7	50ul/10mMol/L	PLATE 007	H	5	Cl.[C@@H]12[C@](C(=C3[C@H](C2)Cc2c(C3=O)c(ccc2N(C)C)O)O)(C(=O)C(=C([C@H]1N(C)C)O)C(=O)N)O	C23H28ClN3O7	493.94	Minocycline is a tetracycline antibiotic with excellent absorption and tissue penetration that is used for several bacterial infections as well as treatment of acne. Minocycline can cause both an acute hepatitis-like syndrome occurring within 1 to 3 months of starting therapy or a more insidious chronic hepatitis with autoimmune features typically after long-term treatment.	Others	Others	Others	1. Brogden RN, et al. Drugs, 1975, 9(4), 251-291.	0.674239
494	1186973611	T1011	Itraconazole	84625-61-6	50ul/10mMol/L	PLATE 007	B	5	CCC(C)N1N=CN(C1=O)C1=CC=C(C=C1)N1CCN(CC1)C1=CC=C(OCC2COC(CN3C=NC=N3)(O2)C2=C(Cl)C=C(Cl)C=C2)C=C1	C35H38Cl2N8O4	705.63	Itraconazole is a triazole antifungal agent that inhibits cytochrome P-450-dependent enzymes required for ERGOSTEROL synthesis.	Metabolism	CYP3A4	P450 inhibitor	1. Gachotte D, et al. Proc Natl Acad Sci U S A. 1997 Oct 14;94(21):11173-8.	0.674239
1945	1186938392	T3166	VX-11e	896720-20-0	50ul/10mMol/L	PLATE 025	C	6	Cc1cnc(Nc2ccc(cc2Cl)F)nc1c1cc(C(=O)N[C@H](CO)c2cccc(c2)Cl)[nH]c1	C24H20Cl2FN5O2	500.35	VX-11e is a potent, selective, and orally bioavailable ERK(Extracellular Signal-Regulated Kinase) inhibitor; antitumor agent.	Cell Cycle/Checkpoint; PI3K/Akt/mTOR signaling; Angiogenesis; MAPK; Chromatin/Epigenetic; Stem Cells; Tyrosine Kinase/Adaptors	Aurora A; CDK2; ERK2; FLT3; GSK-3	Aurora Kinase inhibitor; CDK inhibitor; ERK inhibitor; FLT inhibitor; GSK-3 inhibitor	1. Aronov AM, et al. J Med Chem. 2009 Oct 22;52(20):6362-8.	0.674053
224	1186972176	T0154	Nebivolol hydrochloride	152520-56-4	50ul/10mMol/L	PLATE 003	G	5	O[C@H]([C@@H]1CCc2c(O1)ccc(c2)F)CNC[C@@H]([C@H]1CCc2c(O1)ccc(c2)F)O.Cl	C22H25F2NO4·HCl	441.9	Nebivolol hydrochloride is a cardioselective ADRENERGIC BETA-1 RECEPTOR ANTAGONIST (beta-blocker) that functions as a VASODILATOR through the endothelial L-arginine/ NITRIC OXIDE system. It is used to manage HYPERTENSION and chronic HEART FAILURE in elderly patients.	GPCR/G Protein	β1-adrenoceptor	Adrenergic Receptor antagonist	1. Pauwels PJ, et al. Mol Pharmacol, 1988, 34(6), 843-851.	0.668969
2000	1186938437	T3998	Itacitinib	1334298-90-6	50ul/10mMol/L	PLATE 025	H	11	C1CN(CCC1N1CC(C1)(CC#N)n1cc(cn1)c1c2cc[nH]c2ncn1)C(=O)c1c(c(ncc1)C(F)(F)F)F	C26H23F4N9O	553.53	Itacitinib is an orally bioavailable inhibitor of Janus-associated kinase 1 (JAK1) with potential antineoplastic activity.	Angiogenesis; Chromatin/Epigenetic; JAK/STAT signaling; Stem Cells	JAK1	JAK inhibitor	1. Bissonnette R, et al. A randomized, double-blind, placebo-controlled, dose-escalation study of the safety and efficacy of INCB039110, an oral janus kinase 1 inhibitor, in patients with stable, chronic plaque psoriasis. J Dermatolog Treat. 2016 Aug;27(4):332-8.	0.667329
1961	1186938362	T3358	ITSA1	200626-61-5	50ul/10mMol/L	PLATE 025	E	2	c1ccc2c(c1)nnn2C(=O)c1c(cc(cc1)Cl)Cl	C13H7Cl2N3O	292.12	ITSA-1 is membrane permeable and specifically suppresses TSA inhibition of HDAC (histone deacetylase), but shows no activity towards other HDAC inhibitors.	Chromatin/Epigenetic; DNA Damage/DNA Repair; NF-Κb	HDAC	HDAC activator	1. Koeller KM, et al. Chem Biol. 2003 May;10(5):397-410.	0.66412
1096	1186969314	T1526	Nifuratel	4936-47-4	50ul/10mMol/L	PLATE 014	F	7	CSCC1CN(/N=C/c2ccc(o2)[N+](=O)[O-])C(=O)O1	C10H11N3O5S	285.28	Local antiprotozoal and antifungal agent that may also be given orally.	Microbiology&Virology	Antibacterial	Antibacterial inhibitor	1. Polatti F. Curr Clin Pharmacol. 2012 Feb 1;7(1):36-40.	0.661983
124	1186972462	T0425	Pefloxacin Mesylate	70458-95-6	50ul/10mMol/L	PLATE 002	E	5	n1(cc(c(=O)c2cc(c(cc12)N1CCN(CC1)C)F)C(=O)O)CC.CS(=O)(=O)O	C18H24FN3O6S	429.46	Pefloxacin mesylate is a synthetic broad-spectrum fluoroquinolone antibacterial agent active against most gram-negative and gram-positive bacteria.	DNA Damage/DNA Repair	Topo IV	Topoisomerase inhibitor	1. Vila J, et al. Int J Antimicrob Agents. 2006 Jul;28(1):19-24.	0.661649
1711	1186968504	T3489	Dasabuvir	1132935-63-7	50ul/10mMol/L	PLATE 022	D	2	CC(C)(C)c1c(c(cc(c1)n1ccc(=O)[nH]c1=O)c1cc2c(cc1)cc(cc2)NS(=O)(=O)C)OC	C26H27N3O5S	493.58	Dasabuvir is a non-nucleoside inhibitor of the hepatitis C virus (HCV) non-structural protein 5B (NS5B), an RNA-dependent RNA polymerase, with potential activity against HCV. Upon administration and after intracellular uptake, dasabuvir binds HCV NS5B polymerase and blocks viral RNA synthesis and replication. The HCV NS5B protein is essential for the replication of the HCV RNA genome.	Microbiology&Virology; Proteases/Proteasome	NS5B polymerase	HCV Protease inhibitor	1. Poordad F, et al. Exploratory study of oral combination antiviral therapy for hepatitis C. N Engl J Med. 2013 Jan 3;368(1):45-53.	0.661589
28	1186972108	T1007	Lupetidin	504-03-0	50ul/10mMol/L	PLATE 001	C	9	CC1CCCC(C)N1	C7H15N	113.2	Lupetidin is a neuropathic blocker, with antihypertensive effect.	Others	Others	Others	1. SYRNEVA IuI. Farmakol Toksikol. 1961 May-Jun;24:304-9.	0.661031
223	1186972168	T0164	Oxaliplatin	61825-94-3	50ul/10mMol/L	PLATE 003	G	4	NC1CCCCC1N.[Pt+2].[O-]C(=O)C(=O)[O-]	C8H14N2O4Pt	397.29	Oxaliplatin inhibits DNA synthesis by conforming DNA adducts.	DNA Damage/DNA Repair	DNA synthesis	DNA/RNA Synthesis inhibitor	1. Ehrsson H, et al. Med Oncol. 2002;19(4):261-5.	0.660825
1993	1186938381	T6253	Talazoparib	1207456-01-6	50ul/10mMol/L	PLATE 025	H	4	Cn1c(ncn1)[C@@H]1[C@H](N=c2cc(cc3c2c1[nH][nH]c3=O)F)c1ccc(cc1)F	C19H14F2N6O	380.35	Talazoparib(IC50=0.58 nM), a new-type PARP inhibitor, effectively inhibits PARP-2, and is very sensitive to PTEN mutation. Talazoparibbut does not inhibit PARG.	Chromatin/Epigenetic; DNA Damage/DNA Repair	PARP	PARP inhibitor	1. Wang B, et al. Molecular Cancer Therapeutics, 2009, 8 (12 Suppl), A121.	0.65923
1141	1186970229	T2585	Bedaquiline	843663-66-1	50ul/10mMol/L	PLATE 015	C	2	Brc1cc2cc([C@H]([C@](O)(c3c4c(ccc3)cccc4)CCN(C)C)c3ccccc3)c(OC)nc2cc1	C32H31BrN2O2	555.5	Bedaquiline(TMC207; R207910) is an anti-tuberculosis drug which selectively inhibit the mycobacterial energy metabolism i.e. ATP synthesis and found to be effective against all states of Mycobacterium tuberculosis.	Microbiology&Virology	Tubercle bacillus	Antibiotic inhibitor	1. Lakshmanan M, et al. J Young Pharm. 2013 Dec;5(4):112-115.	0.659174
1910	1186937188	T2649	MI-2	1271738-62-5	50ul/10mMol/L	PLATE 024	G	11	CCCc1cc2c(ncnc2s1)N1CCN(CC1)C1=NCC(S1)(C)C	C18H25N5S2	375.55	MI-2 (Menin-MLL Inhibitor) is a potent menin-MLL interaction inhibitor with IC50 of 446 nM.	Chromatin/Epigenetic	Menin-MLL	Histone Methyltransferase inhibitor	1. Grembecka J, et al. Nat Chem Biol. 2012, 8(3), 277-284.	0.659086
1951	1186938361	T3375	Verbascoside	61276-17-3	50ul/10mMol/L	PLATE 025	D	2	O([C@H]1[C@H](OC(=O)/C=C/c2cc(O)c(O)cc2)[C@H](O[C@@H](OCCc2ccc(c(c2)O)O)[C@@H]1O)CO)[C@@H]1O[C@H]([C@H](O)[C@@H](O)[C@H]1O)C	C29H36O15	624.59	Verbascoside is a protein kinase C inhibitor with antimicrobial, anti-inflammatory activities.	Chromatin/Epigenetic; Apoptosis; Cytoskeletal Signaling; DNA Damage/DNA Repair	p53; PARP1; PKC	p53 inhibitor; PARP inhibitor; PKC inhibitor	1. Herbert JM, et al. Natural Products, 1991, 54 (6): 1595–1600;	0.65816
38	1186972109	T0011	Phenethyl alcohol	1960-12-08	50ul/10mMol/L	PLATE 001	D	9	OCCC1=CC=CC=C1	C8H10O	122.16	Phenethyl alcohol is an antimicrobial, antiseptic, and disinfectant. It is used also as an aromatic essence and preservative in pharmaceutics and perfumery.	Others	Others	Others	1. Lingappa BT, et al. Science. 1969 Jan 10;163(3863):192-4.	0.656598
1979	1186938427	T3494	LW6	934593-90-5	50ul/10mMol/L	PLATE 025	F	10	O=C(OC)C1=CC=C(O)C(NC(COC2=CC=C(C3(C4)CC5CC4CC(C5)C3)C=C2)=O)=C1	C26H29NO5	435.52	LW6 is a novel HIF-1 inhibitor.	Angiogenesis; Chromatin/Epigenetic	HIF-1	HIF inhibitor	1.Naik R, et al. Synthesis and structure-activity relationship study of chemical probes as hypoxia induced factor-1α/malate dehydrogenase 2 inhibitors. J Med Chem. 2014 Nov 26;57(22):9522-38.	0.656021
2046	1186938882	T6020	Pacritinib	937272-79-2	50ul/10mMol/L	PLATE 026	E	7	C1CCN(C1)CCOc1c2COC/C=C/COCc3cccc(c3)c3nc(ncc3)Nc(c2)cc1	C28H32N4O3	472.58	Pacritinib (SB1518) is an effective and specific inhibitor of JAK2 and FLT3 (IC50: 23/22 nM, in cell-free assays).	Angiogenesis; Proteases/Proteasome; Chromatin/Epigenetic; Tyrosine Kinase/Adaptors; JAK/STAT signaling; Stem Cells	FLT3; FLT3 (D835Y); JAK2; JAK2 (V617F); Tyk2; JAK3	FLT inhibitor; JAK inhibitor; Tyrosine Kinases inhibitor	1. Hart S, et al. Leukemia, 2011, 25(11), 1751-1759.	0.654845
1968	1186938418	T3625	ETC-1002	738606-46-7	50ul/10mMol/L	PLATE 025	E	9	CC(C)(CCCCCC(O)CCCCCC(C)(C)C(=O)O)C(=O)O	C19H36O5	344.49	ETC-1002, also known as ESP-55016 and Bempedoic acid, is an orally available, once-daily LDL-C lowering small molecule designed to lower elevated levels of LDL-C and to avoid side effects associated with existing LDL-C lowering therapies. Bempedoic acid is absorbed rapidly in the small intestine and enters the liver through cell surface receptors different from those transporters that selectively…	Neuroscience	ACL	ATP Citrate Lyase inhibitor	1. Nikolic D, et al. Atherosclerosis. 2014, 237(2):705-710.	0.654645
817	1186968742	T0751	Furazolidone	67-45-8	50ul/10mMol/L	PLATE 011	B	8	C1COC(=O)N1/N=C/C2=CC=C(O2)[N+](=O)[O-]	C8H7N3O5	225.16	Furazolidone, a nitrofuran derivative, inhibits AML1-ETO transformed cells with IC50 value of 12.7 μM. It is antibacterial and antiprotozoal activity,	Metabolism	MAO	MAO inhibitor	1. Timperio AM, et al. Xenobiotica. 2003 Feb;33(2):153-67.	0.650833
818	1186968750	T0750	Sulfisoxazole	127-69-5	50ul/10mMol/L	PLATE 011	B	9	Cc1noc(NS(=O)(=O)c2ccc(N)cc2)c1C	C11H13N3O3S	267.31	Sulfisoxazole is a short-acting sulfonamide antibacterial with activity against a wide range of gram-negative and gram-positive organisms.	Autophagy	DHPS	Autophagy antagonist	1. Jorgensen JH, et al. J Clin Microbiol. 2005 Jul;43(7):3162-71.	0.650833
1339	1186971639	T2328	Radotinib	926037-48-1	50ul/10mMol/L	PLATE 017	F	10	Cc1c(cc(cc1)C(=O)Nc1cc(cc(c1)n1cc(nc1)C)C(F)(F)F)Nc1nccc(n1)c1nccnc1	C27H21F3N8O	530.5	Radotinib, and sometimes referred to by its investigational name IY5511, is a drug for the treatment of different types of Y, most notably Philadelphia chromosome-positive (Ph+) chronic myeloid leukemia (CML) with resistance or intolerance of other tyrosine kinase Bcr-Abl inhibitors	Angiogenesis; Cytoskeletal Signaling	Bcr-Abl1	Bcr-Abl inhibitor	1. Heo SK, et al. PLoS One. 2015 Jun 12;10(6):e0129853.	0.65055
1974	1186938387	T6111	Selisistat	49843-98-3	50ul/10mMol/L	PLATE 025	F	5	C1CC(c2c(C1)c1c([nH]2)ccc(c1)Cl)C(=O)N	C13H13ClN2O	248.71	EX 527 is an effective and specific SIRT1 inhibitor (IC50: 38 nM), shows >200-fold selectivity against SIRT2/3.	Chromatin/Epigenetic; DNA Damage/DNA Repair	SIRT1	Sirtuin inhibitor	1. Solomon JM, et al. Mol Cell Biol, 2006, 26(1), 28-38.	0.648533
2031	1186938841	T4108	3-TYP	120241-79-4	50ul/10mMol/L	PLATE 026	D	2	C1(C2=CN=NN2)=CC=CN=C1	C7H6N4	146.15	3-TYP is a selective SIRT3 inhibitor.	Chromatin/Epigenetic; DNA Damage/DNA Repair	SIRT1; SIRT2; SIRT3	Sirtuin inhibitor	1. Pi H, et al. SIRT3-SOD2-mROS-dependent autophagy in cadmium-induced hepatotoxicity and salvage by melatonin. Autophagy. 2015;11(7):1037-51	0.647938
48	1186972110	T1075	Vitamin K1	84-80-0	50ul/10mMol/L	PLATE 001	E	9	C1(=O)C(=C(C(=O)c2c1cccc2)C)C/C=C(/CCC[C@@H](CCC[C@@H](CCCC(C)C)C)C)\C	C31H46O2	450.71	Vitamin K1 a fat-soluble, naturally occurring vitamin with antihemorrhagic and prothrombogenic activity.	Others	GGCX; Osteocalcin	Others	1. Morris DP, et al. J Biol Chem. 1993 Apr 25;268(12):8735-42.	0.644948
280	1186971933	T0231	Amlodipine Besylate	111470-99-6	50ul/10mMol/L	PLATE 004	D	11	OS(=O)(=O)c1ccccc1.CCOC(=O)C1=C(COCCN)NC(=C(C1c1ccccc1Cl)C(=O)OC)C	C26H31ClN2O8S	567.05	Amlodipine Besylate is a long-lasting calcium channel blocker.	Membrane transporter/Ion channel	Calcium Channel	Calcium Channel inhibitor	1. Lee YJ, et al. J Neurochem, 2011, 119(6), 1262-1270.	0.644717
1254	1186970640	T2372	Ponatinib	943319-70-8	50ul/10mMol/L	PLATE 016	F	5	Cc1c(cc(cc1)C(=O)Nc1cc(c(cc1)CN1CCN(CC1)C)C(F)(F)F)C#Cc1cnc2n1nccc2	C29H27F3N6O	532.56	Ponatinib is a tyrosine kinase receptor inhibitor that is used in the therapy of refractory chronic myelogenous leukemia (CML) positive for the Philadelphia chromosome.	Angiogenesis; Tyrosine Kinase/Adaptors; Cytoskeletal Signaling	Abl; c-Kit; FGFR1; PDGFRα; c-Src; VEGFR2	Bcr-Abl inhibitor; c-Kit inhibitor; FGFR inhibitor; PDGFR inhibitor; Src inhibitor; VEGFR inhibitor	1. O'Hare T, et al. Y Cell, 2009, 16(5), 401-412.	0.64438
1892	1186937123	T2127	OF-1	919973-83-4	50ul/10mMol/L	PLATE 024	F	3	COc1c(NS(=O)(=O)c2c(C)cc(Br)cc2)cc2n(C)c(=O)n(C)c2c1	C17H18BrN3O4S	440.31	OF-1 is a potent inhibitor of BRPF1B and BRPF2 bromodomain.	Chromatin/Epigenetic	BRPF1B; BRPF2	Epigenetic Reader Domain inhibitor	1. Structural Genomics Consortium (SGC).	0.643255
39	1186972117	T1080	2-Aminoethanethiol	60-23-1	50ul/10mMol/L	PLATE 001	D	10	NCCS	C2H7NS	77.15	Cysteamine is a Cystine Depleting Agent. The mechanism of action of cysteamine is as a Cystine Disulfide Reduction.	GPCR/G Protein; Others; Proteases/Proteasome	Cystine; NPYR2; Somatostatin Receptor	Cysteine Protease; Others; Somatostatin	1. Omran Z, et al. Bioorg Med Chem Lett. 2011 Jan 1;21(1):45-7.	0.642371
1727	1186968553	T4054	Dantrolene sodium hemiheptahydrate	24868-20-0	50ul/10mMol/L	PLATE 022	E	8	C1(=O)[N-]C(=O)CN1/N=C/c1oc(cc1)c1ccc([N+](=O)[O-])cc1.[Na+]	C14H9N4NaO5·3.5H2O	399.29	Dantrolene depresses excitation-contraction coupling in skeletal muscle by binding to the ryanodine receptor 1 and decreasing intracellular calcium concentration. Ryanodine receptors mediate the release of calcium from the sarcoplasmic reticulum, an essential step in muscle contraction. Dantrolene Sodium is the sodium salt form of dantrolene, a hydantoin derivative, and direct-acting skeletal mus…	Others	Others	Others	1. Leslie GC., et al. The action of dantrolene sodium on rat fast and slow muscle in vivo. Br J Pharmacol. 1981 Apr;72(4):665-72.	0.642137
1093	1186969290	T1523	Teniposide	29767-20-2	50ul/10mMol/L	PLATE 014	F	4	O1COc2c1cc1[C@H]([C@@H]3[C@@H]([C@@H](c1c2)c1cc(c(c(c1)OC)O)OC)C(=O)OC3)O[C@H]1[C@@H]([C@H]([C@@H]2O[C@@H](OC[C@H]2O1)c1cccs1)O)O	C32H32O13S	656.66	Teniposide, a semisynthetic derivative of podophyllotoxin with antitumor activity, inhibits DNA synthesis by forming a complex with topoisomerase II and DNA.	DNA Damage/DNA Repair	Topo II	Topoisomerase inhibitor	1. de Lucio B, et al. Y Sci. 2005 Nov;96(11):774-83.	0.638347
1953	1186938377	T6339	AG-14361	328543-09-5	50ul/10mMol/L	PLATE 025	D	4	CN(C)Cc1ccc(cc1)c1nc2cccc3c2n1CCNC3=O	C19H20N4O	320.39	AG14361 is an effective inhibitor of PARP1 (Ki<5 nM).	Chromatin/Epigenetic; DNA Damage/DNA Repair	PARP1	PARP inhibitor	1. Calabrese CR, et al. J Natl Y Inst, 2004, 96(1), 56-67.	0.637836
665	1186971221	T1185	Rofecoxib	162011-90-7	50ul/10mMol/L	PLATE 009	C	6	CS(=O)(=O)c1ccc(cc1)C1=C(C(=O)OC1)c1ccccc1	C17H14O4S	314.36	Rofecoxib binds to and inhibits the enzyme cyclooxygenase-2 (COX-2), resulting in an inhibition of the conversion of arachidonic acid to prostaglandins. Rofecoxib is a synthetic, nonsteroidal derivative of phenyl-furanone with anti-inflammatory, antipyretic and analgesic properties and potential antineoplastic properties. COX-related metabolic pathways may represent key regulators of cell prolife…	Immunology/Inflammation; Neuroscience	COX-2	COX inhibitor	1. Ehrich EW, et al. J Rheumatol. 1999 Nov; 26(11):2438-47.	0.637631
58	1186972111	T0386	Ropivacaine hydrochloride	98717-15-8	50ul/10mMol/L	PLATE 001	F	9	CCCN1CCCC[C@H]1C(=O)Nc1c(C)cccc1C.Cl	C17H26N2O·HCl	310.86	Ropivacaine hydrochloride is the hydrochloride salt of ropivacaine, a local anesthetic of the amide type with analgesic activity.	Membrane transporter/Ion channel	Sodium Channel	Sodium Channel inhibitor	1. Imming P, et al. Nat Rev Drug Discov. 2006, 5(10):821-34.	0.637113
1964	1186938386	T3419	Chelerythrine chloride	3895-92-9	50ul/10mMol/L	PLATE 025	E	5	C[n+]1c2c(c3ccc(c(c3c1)OC)OC)ccc1cc3c(cc21)OCO3.[Cl-]	C21H18ClNO4	383.83	Chelerythrine Chloride is a cell-permeable inhibitor of protein kinase C, competitive with respect to the phosphate acceptor and non-competitive with respect to ATP.	Cytoskeletal Signaling	PKC	PKC inhibitor	1. Chan SL, et al. J Biol Chem. 2003 Jun 6;278(23):20453-6.	0.636461
105	1186972468	T0433	Artesunate	88495-63-0	50ul/10mMol/L	PLATE 002	C	6	O1O[C@]2(O[C@H]3O[C@@H](OC(=O)CCC(=O)O)[C@@H]([C@H]4[C@@]13[C@H]([C@@H](CC4)C)CC2)C)C	C19H28O8	384.42	Artesunate is part of the artemisinin group of drugs that treat malaria. It is a semi-synthetic derivative of artemisinin that is water-soluble and may therefore be given by injection. It is on the World Health Organization's List of Essential Medicines.	JAK/STAT signaling; Stem Cells	STAT	STAT inhibitor	1. Cui C, et al. Int Immunopharmacol. 2015 Jul;27(1):110-21.	0.635258
1746	1186968547	T4281	(E/Z)-Endoxifen	110025-28-0	50ul/10mMol/L	PLATE 022	G	7	CC/C(C1=CC=CC=C1)=C(C2=CC=C(O)C=C2)/C3=CC=C(OCCNC)C=C3	C25H27NO2	373.5	Tamoxifen is an antineoplastic nonsteroidal selective estrogen receptor modulator (SERM).	Endocrinology/Hormones	ER	Estrogen/progestogen Receptor	1.Furr BJ, Jordan VC.The pharmacology and clinical uses of tamoxifen.Pharmacol Ther. 1984;25(2):127-205.	0.634872
139	1186972503	T0010	Mercaptopurine	50-44-2	50ul/10mMol/L	PLATE 002	F	10	S=c1nc[nH]c2c1[nH]cn2	C5H4N4S	152.18	Mercaptopurine is an antimetabolite antineoplastic agent with immunosuppressant properties. It interferes with nucleic acid synthesis by inhibiting purine metabolism and is used, usually in combination with other drugs, in the treatment of or in remission maintenance programs for leukemia.	Metabolism; Others	IMPDH; HPRT	Dehydrogenase inhibitor; Others	1. Dubinsky MC, et al. Clin Gastroenterol Hepatol. 2004 Sep;2(9):731-43.	0.634021
18	1186972107	T0729	Benzyl benzoate	120-51-4	50ul/10mMol/L	PLATE 001	B	9	O=C(OCc1ccccc1)c1ccccc1	C14H12O2	212.24	Benzyl benzoate is one of the older preparations used for the therapy of scabies. Scabies is a skin infection caused by the Sarcoptes scabiei. Its symptoms are red spots, severe itching (particularly at night), and may lead to a secondary infection. Benzyl benzoate is useful in the therapy of scabies because it is lethal to this mite. It is also used for the therapy of lice affection of the body …	Others	Others	Others	1. Rokade K, Mali G. World J Microbiol Biotechnol. 2014 Mar;30(3):827-33.	0.633505
510	1186973660	T1049	Oxybutynin hydrochloride	1508-65-2	50ul/10mMol/L	PLATE 007	C	11	C(C(=O)OCC#CCN(CC)CC)(c1ccccc1)(C1CCCCC1)O.Cl	C22H32ClNO3	393.96	Oxybutynin is an anticholinergic medication used to relieve urinary and bladder difficulties. It competitively antagonizes the M1, M2, and M3 subtypes of the muscarinic acetylcholine receptor.	Neuroscience	mAChR	AChR antagonist	1. Ito Y, et al. Eur J Pharmacol. 2009 Aug 1;615(1-3):201-6.	0.631223
1085	1186969305	T1482	Ciclopirox	29342-05-0	50ul/10mMol/L	PLATE 014	E	6	Cc1cc(=O)n(O)c(c1)C1CCCCC1	C12H17NO2	207.27	Ciclopirox exerts its action by binding to and chelating trivalent cations, such as Fe3+ and Al3+, thereby inhibiting the availability of essential co-factors for enzymes. Ciclopirox is a synthetic, broad-spectrum antifungal agent with additional antibacterial and anti-inflammatory activities. This may lead to a loss of activity of enzymes that are essential for cellular metabolism, the organizat…	Membrane transporter/Ion channel	Na+/K+-ATPase	ATPase inhibitor	1. Niewerth M, et al. Antimicrob Agents ChemOthers. 2003 Jun;47(6):1805-17.	0.630083
60	1186972127	T0369	Ethaverine hydrochloride	985-13-7	50ul/10mMol/L	PLATE 001	F	11	CCOc1c(OCC)cc(Cc2nccc3cc(OCC)c(OCC)cc23)cc1.Cl	C24H30CINO4	431.96	Ethaverine hydrochloride is a homologue of papaverine.	Metabolism	MAO	MAO inhibitor	1. Lee SS, et al. Biol Pharm Bull. 2001 Jul;24(7):838-40.	0.629381
853	1186968714	T0896	Furaltadone hydrochloride	3759-92-0	50ul/10mMol/L	PLATE 011	F	4	Cl.[O-][N+](=O)c1ccc(o1)/C=N/N1C[C@@H](CN2CCOCC2)OC1=O	C13H16N4O6·HCl	360.75	Furaltadone hydrochloride is an antibacterial and shows distinct curative effect in the treatment of coccidiosis.	Others	Others	Others	1. Zolla L, et al. Biochem Cell Biol, 2005, 83(2), 166-175.	0.626389
1270	1186970689	T2016	Ixazomib Citrate	1201902-80-8	50ul/10mMol/L	PLATE 016	G	11	ClC1=C(C(NCC(N[C@@H](CC(C)C)B2OC(CC(O)=O)(C(O)=O)CC(O2)=O)=O)=O)C=C(Cl)C=C1	C20H23BCl2N2O9	517.12	MLN2238 suppresses the chymotrypsin-like proteolytic (β5) site of the 20S proteasome(Ki50=0.93 nM, IC50=3.4 nM/). The biologically active form of MLN9708 is MLN2238 in aqueous solutions or plasma.	Proteases/Proteasome; Ubiquitination	20S proteasome; 20S proteasome	Proteasome inhibitor	1. Kupperman E, et al. Y Res, 2010, 70(5), 1970-80.	0.626281
666	1186971229	T1187	Bifonazole	60628-96-8	50ul/10mMol/L	PLATE 009	C	7	c1cn(cn1)C(c1ccccc1)c1ccc(cc1)c1ccccc1	C22H18N2	310.39	Bifonazole acts to destabilize the fungal cytochrome p450 51 enzyme (also known as Lanosterol 14-alpha-demethylase). It works by inhibiting the production of a substance called ergosterol, which is an essential component of fungal cell membranes. This is vital in the cell membrane structure of the fungus. Its inhibition leads to cell lysis. The disruption in production of ergosterol disrupts the …	Metabolism; Others	Others; CYP51	Others; P450 inhibitor	1. Carrillo-Munoz AJ, et al. Rev Esp Quimioter. 2006 Jun;19(2):130-9.	0.6255
1999	1186938429	T3983	TMP 195	1314891-22-9	50ul/10mMol/L	PLATE 025	H	10	CC(C)(CNC(=O)c1cccc(c1)c1noc(n1)C(F)(F)F)c1coc(n1)c1ccccc1	C23H19F3N4O3	456.43	TMP195 is a selective class IIa histone deacetylase (HDAC) inhibitor.	Chromatin/Epigenetic; DNA Damage/DNA Repair; NF-Κb	HDAC4; HDAC5; HDAC7; HDAC9	HDAC inhibitor	1. Lobera M., et al. Selective class IIa histone deacetylase inhibition via a nonchelating zinc-binding group. Nat Chem Biol. 2013 May;9(5):319-25.	0.624847
1942	1186938368	T3199	PTACH	848354-66-5	50ul/10mMol/L	PLATE 025	C	3	CC(C)C(=O)SCCCCCCC(=O)Nc1nc(cs1)c1ccccc1	C20H26N2O2S2	390.56	PTACH (NCH-51) is a SAHA-based inhibitor of human HDAC. It can potently inhibit the growth of various human Y cells (EC50: 1 to 10 μM).	Chromatin/Epigenetic; DNA Damage/DNA Repair; NF-Κb	HDAC	HDAC inhibitor	1. Suzuki T, et al. J Med Chem. 2005 Feb 24;48(4):1019-32.	0.622402
1938	1186938415	T6671	Sirtinol	410536-97-9	50ul/10mMol/L	PLATE 025	B	9	CC(c1ccccc1)NC(=O)c1ccccc1/N=C/c1c(O)ccc2ccccc12	C26H22N2O2	394.47	Sirtinol is a selective SIRT1/2 inhibitor (IC50: 131/38 μM).	Chromatin/Epigenetic; DNA Damage/DNA Repair	SIRT1; SIRT2	Sirtuin inhibitor	1. Grozinger CM, et al. J Biol Chem, 2001, 276(42), 38837-38843.	0.621638
1273	1186970634	T2122	Ixazomib	1072833-77-2	50ul/10mMol/L	PLATE 016	H	4	B([C@H](CC(C)C)NC(=O)CNC(=O)c1c(ccc(c1)Cl)Cl)(O)O	C14H19BCl2N2O4	361.03	MLN2238, a second generation, boron-containing peptide proteasome inhibitor (PI), inhibits the chymotrypsin-like proteolytic (β5) site of the 20S proteasome (IC50/Ki: 3.4/0.93 nM, in cell-free assays), also inhibits the caspase-like (β1) and trypsin-like (β2) proteolytic sites (IC50: 31/3500 nM).	Proteases/Proteasome; Ubiquitination	20S proteasome; 20S proteasome	Proteasome inhibitor	1. Kupperman E, et al. Y Res, 2010, 70(5), 1970-80	0.620744
1991	1186938365	T3986	SF2523	1174428-47-7	50ul/10mMol/L	PLATE 025	H	2	O=c1cc(N2CCOCC2)oc2c1scc2c1ccc2OCCOc2c1	C19H17NO5S	371.41	SF2523 is a highly selective and potent inhibitor.	DNA Damage/DNA Repair; Chromatin/Epigenetic; PI3K/Akt/mTOR signaling	DNA-PK; BRD4; mTOR; PI3Kα; PI3Kγ	DNA-PK inhibitor; Epigenetic Reader Domain inhibitor; mTOR inhibitor; PI3K inhibitor	1. Andrews FH., et al. Dual-activity PI3K-BRD4 inhibitor for the orthogonal inhibition of MYC to block tumor growth and metastasis. Proc Natl Acad Sci U S A. 2017 Feb 14;114(7):E1072-E1080.	0.615984
290	1186971934	T0249	Acecainide	32795-44-1	50ul/10mMol/L	PLATE 004	E	11	CCN(CC)CCNC(=O)c1ccc(NC(=O)C)cc1	C15H23N3O2	277.36	N-Acetylprocainamide, the N-acetylated metabolite of Procainamide, is a Class III antiarrhythmic agent, while procainamide is a Class Ia antiarrhythmic drug.	Membrane transporter/Ion channel	Sodium Channel	Sodium Channel	1. Weiss R, et al. Circulation. 2002 Feb 12;105(6):707-13.	0.615451
449	1186973750	T0031L	Ziprasidone hydrochloride	122883-93-6	50ul/10mMol/L	PLATE 006	E	10	Clc1c(cc2CC(=O)Nc2c1)CCN1CCN(c2nsc3ccccc23)CC1.Cl	C21H22CL2N4OS	449.4	Ziprasidone (hydrochloride) is a united 5-HT (serotonin) and dopamine receptor antagonist which shows potent effects of antipsychotic activity.	GPCR/G Protein; Neuroscience; Immunology/Inflammation	5-HT transporter; 5-HT1A; 5-HT1B; 5-HT1D; 5-HT2A; 5-HT2C; 5-HT6; 5-HT7; α1A-adrenergic receptor; α2A-adrenergic receptor; D1; D2; D3; H1 receptor; norepinephrine transporter (NET)	5-HT Receptor antagonist; Adrenergic Receptor antagonist; Dopamine Receptor antagonist; Histamine Receptor antagonist; Norepinephrine antagonist	1. Seeger TF, et al. J Pharmacol Exp Ther. 1995 Oct;275(1):101-13.	0.614967
1983	1186938380	T3719	Daminozide	1596-84-5	50ul/10mMol/L	PLATE 025	G	4	CN(C)NC(=O)CCC(=O)O	C6H12N2O3	160.17	Daminozide is a plant growth regulator, selectively inhibits the KDM2/7 JmjC subfamily.	Chromatin/Epigenetic	KDM2/7 JmjC	Histone Demethylase inhibitor	1.Reed DJ, Moore TC, Anderson JD. Science. 1965 Jun 11;148(3676):1469-71.	0.614762
661	1186971189	T1180	Blonanserin	132810-10-7	50ul/10mMol/L	PLATE 009	C	2	CCN1CCN(CC1)c1nc2c(CCCCCC2)c(c1)c1ccc(F)cc1	C23H30FN3	367.5	Blonanserin is an atypical antipsychotic approved in Japan in January, 2008. Relative to many other antipsychotics, blonanserin has an improved tolerability profile, lacking side effects such as extrapyramidal symptoms, excessive sedation, or hypotension.	GPCR/G Protein; Neuroscience	5-HT2; D2	5-HT Receptor antagonist; Dopamine Receptor antagonist	1. Kawabe K, et al. Clin Neuropharmacol. 2013, Nov-Dec; 36(6):239-41.	0.613369
424	1186973708	T0374L	Sunitinib	557795-19-4	50ul/10mMol/L	PLATE 006	C	5	CCN(CC)CCNC(=O)c1c(C)[nH]c(/C=C/2\C(=O)Nc3c2cc(F)cc3)c1C	C22H27FN4O2	398.47	Sunitinib, a multi-targeted RTK inhibitor, is targeting PDGFRβ and VEGFR2 (Flk-1) with IC50 of 2 nM and 80 nM and also inhibits c-Kit.	Angiogenesis; Tyrosine Kinase/Adaptors	c-Kit; FLT3; PDGFRβ; VEGFR2	c-Kit inhibitor; FLT inhibitor; PDGFR inhibitor; VEGFR inhibitor	1. Sun L, et al. J Med Chem, 2003, 46(7), 1116-1119.	0.612881
220	1186972223	T0147	Clemastine fumarate	14976-57-9	50ul/10mMol/L	PLATE 003	F	11	C[C@@](c1ccccc1)(c1ccc(cc1)Cl)OCC[C@H]1CCCN1C.C(=C\C(=O)O)/C(=O)O	C25H30ClNO5	459.97	Clemastine Fumarate is a synthetic ethanolamine with anticholinergic, sedative, and histamine H1 antagonistic properties.	GPCR/G Protein; Immunology/Inflammation; Neuroscience	H1 receptor	Histamine Receptor antagonist	1. Seifert R, et al. Mol Pharmacol, 1992, 42(2), 227-234.	0.612268
1911	1186937117	T2643	MI-3	1271738-59-0	50ul/10mMol/L	PLATE 024	H	2	CC(C)c1nc(N2CCN(CC2)C2=NCC(C)(C)S2)c2ccsc2n1	C18H25N5S2	375.55	MI-3 (Menin-MLL Inhibitor) is an effective inhibitor of Menin-MLL interaction (IC50: 648 nM).	Chromatin/Epigenetic	Menin-MLL	Histone Methyltransferase inhibitor	1. Grembecka J, et al. Nat Chem Biol. 2012, 8(3), 277-284.	0.611371
1744	1186968531	T6632	Raltitrexed	112887-68-0	50ul/10mMol/L	PLATE 022	G	5	CN(Cc1cc2c(cc1)nc(C)[nH]c2=O)c1ccc(s1)C(=O)N[C@@H](CCC(=O)O)C(=O)O	C21H22N4O6S	458.49	Raltitrexed（IC50 of 9 nM）, a thymidylate synthase inhibitor, is used for the inhibition of L1210 cell growth.	DNA Damage/DNA Repair	Thymidylate synthase	DNA/RNA Synthesis inhibitor	1.Peters GJ, et al. Eur J Cancer, 2000, 36(7), 916-924.	0.611202
150	1186972512	T0045	Heptaminol hydrochloride	543-15-7	50ul/10mMol/L	PLATE 002	G	11	Cl.CC(N)CCCC(C)(C)O	C8H20ClNO	181.71	Heptaminol hydrochloride, a vasoconstrictor, is used in the therapy of hypotension, especially orthostatic hypotension.	Others	Others	Others	1. GARRETT J. Arch Int Pharmacodyn Ther. 1954 Nov 1;100(1):17-34.	0.610309
1897	1186937163	T2452	C646	328968-36-1	50ul/10mMol/L	PLATE 024	F	8	Cc1cc(c(cc1C)[N+](=O)[O-])c1ccc(/C=C/2\C(=NN(c3ccc(cc3)C(=O)O)C2=O)C)o1	C24H19N3O6	445.42	C646, a histone acetyltransferase inhibitor, inhibits p300 (Ki: 400 nM, in a cell-free assay).	Chromatin/Epigenetic	p300/CBP	Epigenetic Reader Domain inhibitor	1. Bowers EM, et al. Chem Biol, 2010, 17(5), 471-482.	0.610256
1986	1186938404	T6181	UPF 1069	1048371-03-4	50ul/10mMol/L	PLATE 025	G	7	c1(=O)[nH]ccc2c(cccc12)OCC(=O)c1ccccc1	C17H13NO3	279.29	UPF 1069 is a specific PARP2 inhibitor ( IC50: 0.3 μM). It is ~27-fold selective against PARP1.	Chromatin/Epigenetic; DNA Damage/DNA Repair	PARP1; PARP2	PARP inhibitor	1. Moroni F, et al. Br J Pharmacol, 2009, 157(5), 854-862.	0.607579
176	1186972187	T0054	Disulfiram	97-77-8	50ul/10mMol/L	PLATE 003	B	7	CCN(CC)C(=S)SSC(=S)N(CC)CC	C10H20N2S4	296.54	Disulfiram is a carbamate derivative used as an alcohol deterrent. It is a relatively nontoxic substance when administered alone, but markedly alters the intermediary metabolism of alcohol. When alcohol is ingested after administration of disulfiram, blood acetaldehyde concentrations are increased, followed by flushing, systemic vasodilation, respiratory difficulties, nausea, hypotension, and oth…	Metabolism	ALDH1; DBH	Dehydrogenase inhibitor	1. Mackenzie IS, et al. Arterioscler Thromb Vasc Biol. 2005 Sep; 25(9):1891-5.	0.606804
825	1186968727	T0741	Sulfamethazine	57-68-1	50ul/10mMol/L	PLATE 011	C	6	Cc1cc(C)nc(NS(=O)(=O)c2ccc(N)cc2)n1	C12H14N4O2S	278.34	Sulfamethazine is a sulfanilamide anti-infective agent. It has a spectrum of antimicrobial action similar to other sulfonamides.	Others	Others	Others	1. Fukahori S, et al. J Environ Manage. 2015 Jul 1;157:103-10.	0.606574
151	1186972441	T0044	Oxethazaine	126-27-2	50ul/10mMol/L	PLATE 002	H	2	CN(C(=O)CN(CCO)CC(=O)N(C)C(C)(C)Cc1ccccc1)C(C)(C)Cc1ccccc1	C28H41N3O3	467.64	Oxethazaine, a topical anesthetic, is used to prevent acid-induced esophageal pain.	Membrane transporter/Ion channel	Sodium Channel	Sodium Channel inhibitor	1. Lee SY, et al. Pharmacol Biochem Behav. 2013 Apr;105:98-104.	0.606082
681	1186971191	T1215	Nicardipine hydrochloride	54527-84-3	50ul/10mMol/L	PLATE 009	E	2	C1(=C(C(C(=C(N1)C)C(=O)OC)c1cc(ccc1)[N+](=O)[O-])C(=O)OCCN(C)Cc1ccccc1)C.Cl	C26H30ClN3O6	515.99	Nicardipine Hydrochloride is the hydrochloride salt form of nicardipine, a synthetic derivative of nitrophenyl-pyridine and potent calcium channel blocker, Nicardipine (Nifedipine Family) blocks calcium ions from certain cell walls and inhibits contraction of coronary and peripheral arteries, resulting in lowered oxygen requirements for heart muscle and decreased arterial contraction and spasm. I…	Neuroscience; Membrane transporter/Ion channel; GPCR/G Protein	mAChR; Adrenergic Receptor; Calcium Channel	AChR antagonist; Adrenergic Receptor antagonist; Calcium Channel inhibitor	1.Willis AL, et al. Arteriosclerosis, 1985, 5(3), 250-255.	0.605756
1707	1186968551	T6946	Pimavanserin tartrate	706782-28-7	50ul/10mMol/L	PLATE 022	C	8	CC(C)COc1ccc(cc1)CNC(=O)N(Cc1ccc(cc1)F)C1CCN(CC1)C.[C@@H]([C@H](C(=O)O)O)(C(=O)O)O.CC(C)COc1ccc(cc1)CNC(=O)N(Cc1ccc(cc1)F)C1CCN(CC1)C	C50H68F2N6O4·C4H6O6	1005.2	Pimavanserin is an effective and specific serotonin 5-HT2A inverse agonist (pIC50: 8.73), used in the therapy of psychosis associated with Parkinson’s disease.	GPCR/G Protein; Neuroscience	5-HT2A	5-HT Receptor inhibitor	1. Vanover KE, et al. J Pharmacol Exp Ther. 2006 May;317(2):910-8.	0.605109
1828	1186969619	T2398	Tofacitinib Citrate	540737-29-9	50ul/10mMol/L	PLATE 023	G	9	C[C@@H]1CCN(C[C@@H]1N(C)c1ncnc2c1cc[nH]2)C(=O)CC#N.C(C(=O)O)C(CC(=O)O)(C(=O)O)O	C22H28N6O8	504.49	Tofacitinib citrate (CP-690550 citrate) is a novel JAK3 inhibitor (IC50: 1 nM), 20- to 100-fold less potent against JAK2/1.	Angiogenesis; Cell Cycle/Checkpoint; Chromatin/Epigenetic; Stem Cells; JAK/STAT signaling	JAK1; JAK2; JAK3; ROCK2; Lck	JAK inhibitor; ROCK inhibitor; Src inhibitor	1. Changelian PS, et al, Science, 2003, 302(5646), 875-878.	0.604401
1259	1186970680	T2369	Rociletinib	1374640-70-6	50ul/10mMol/L	PLATE 016	F	10	COc1c(Nc2ncc(c(Nc3cc(NC(=O)C=C)ccc3)n2)C(F)(F)F)ccc(c1)N1CCN(CC1)C(=O)C	C27H28F3N7O3	555.55	Rociletinib is an orally available small molecule, irreversible inhibitor of epidermal growth factor receptor (EGFR) with potential antineoplastic activity.	Angiogenesis; JAK/STAT signaling; Tyrosine Kinase/Adaptors	EGFR (L858R/T790M); EGFR (wt)	EGFR inhibitor	1. Walter AO, et al. Y Discov. 2013 Sep 25.	0.603802
933	1186968810	T1389	Dyclonine hydrochloride	536-43-6	50ul/10mMol/L	PLATE 012	F	4	c1(ccc(cc1)OCCCC)C(=O)CCN1CCCCC1.Cl	C18H27NO2·HCl	325.87	Dyclonine, an over the counter throat lozenge, is found in Sucretswith local anesthetic effect .	Membrane transporter/Ion channel	Sodium Channel	Sodium Channel inhibitor	1. Tella SR, Goldberg SR. Pharmacol Biochem Behav. 1998 Feb;59(2):305-12.	0.602261
1227	1186970661	T1633	Beta-Carotene	7235-40-7	50ul/10mMol/L	PLATE 016	C	8	C1(=C(CCCC1(C)C)C)/C=C/C(=C/C=C/C(=C/C=C/C=C(/C=C/C=C(/C=C/C1=C(CCCC1(C)C)C)\C)\C)/C)/C	C40H56	536.87	Beta-Carotene is a naturally-occurring retinol (vitamin A) precursor obtained from certain fruits and vegetables with potential antineoplastic and chemopreventive activities. As an anti-oxidant, beta carotene inhibits free-radical damage to DNA.	Metabolism	VA	Vitamin inhibitor	1. Kasperczyk S, et al. Toxicol Appl Pharmacol. 2014 Oct 1;280(1):36-41.	0.601488
521	1186973590	T1061	Toltrazuril	69004-03-1	50ul/10mMol/L	PLATE 007	E	2	CN1C(=O)NC(=O)N(C1=O)C1=CC(C)=C(OC2=CC=C(SC(F)(F)F)C=C2)C=C1	C18H14F3N3O4S	425.38	Toltrazuril, an antiprotozoal agent, has effect on Coccidia parasites.	Others	Others	Others	1. Mehlhorn H, et al. Parasitol Res, 1988, 75(1), 64-66.	0.599807
1663	1186969387	T6477	Domiphen Bromide	538-71-6	50ul/10mMol/L	PLATE 021	G	4	CCCCCCCCCCCC[N+](C)(C)CCOc1ccccc1.[Br-]	C22H40NO·Br	414.46	Domiphen bromide is an antiseptic acting as a cationic surfactant.	Others	Others	Others	1. Gao P, et.al. Eur J Pharmacol, 2012, 694(1-3), 45-52.	0.59938
308	1186971920	T0278	Escin	6805-41-0	50ul/10mMol/L	PLATE 004	G	9	C\C=C(\C)C(=O)O[C@H]1[C@H](OC(C)=O)[C@]2(CO)[C@@H](O)C[C@]3(C)C(=CCC4[C@@]5(C)CC[C@H](O[C@@H]6O[C@@H]([C@@H](O[C@H]7O[C@@H](CO)[C@H](O)[C@@H](O)[C@@H]7O)[C@H](O)[C@H]6O[C@@H]6O[C@H](CO)[C@@H](O)[C@H](O)[C@H]6O)C(O)=O)[C@](C)(CO)C5CC[C@@]34C)C2CC1(C)C	C55H86O24	1131.28	Escin is biosynthesized from protoaescigenin and barringtogenol, occurring in the seeds of Aesculus.	Others	Others	Others inhibitor	1. Yu Z, Su P. Pharmazie. 2013 Jun;68(6):428-30.	0.599096
728	1186969517	T2907	Tanshinone I	568-73-0	50ul/10mMol/L	PLATE 010	A	9	Cc1cccc2c1ccc1c2C(=O)C(=O)c2c1occ2C	C18H12O3	276.29	Tanshinone I, an active principle isolated from the herbal medicine Salvia miltiorrhiza, displays cytotoxicity against tumor cells.	Metabolism	PLA2	Phospholipase inhibitor	1. Kim SY, et al. PhytOthers Res, 2002, 16(7), 616-620.	0.597649
8	1186972106	T0125	Epirubicin hydrochloride	56390-09-1	50ul/10mMol/L	PLATE 001	A	9	Cl.COc1cccc2c1C(=O)c1c(c(O)c3C[C@](O)(C[C@H](O[C@H]4C[C@H](N)[C@@H](O)[C@H](C)O4)c3c1O)C(=O)CO)C2=O	C27H30ClNO11	579.98	Epirubicin hydrochloride is an antineoplastic agent which can inhibit Topoisomerase.	DNA Damage/DNA Repair	Topo	Topoisomerase inhibitor	1. Grataroli R, et al. Biochem Pharmacol. 1993 Aug 3;46(3):349-55.	0.597113
1621	1186969367	T6577	Manidipine	89226-50-6	50ul/10mMol/L	PLATE 021	C	2	CC1=C(C(C(=C(N1)C)C(=O)OCCN1CCN(CC1)C(c1ccccc1)c1ccccc1)c1cc(ccc1)[N+](=O)[O-])C(=O)OC	C35H38N4O6	610.7	Manidipine, a calcium channel blocker, which is dihydropyridine type. It is utilized	Membrane transporter/Ion channel	Calcium Channel	Calcium Channel antagonist	1. Roth M, et al. Proc Natl Acad Sci U S A, 1992, 89(9), 4071-4075.	0.596795
160	1186972513	T0033	Miltefosine	58066-85-6	50ul/10mMol/L	PLATE 002	H	11	CCCCCCCCCCCCCCCCOP(=O)([O-])OCC[N+](C)(C)C	C21H46NO4P	407.58	Miltefosine is the treatment of visceral and cutaneous leishmaniasis drug , and is proceeding clinical trials for this in several countries. Several medical agents produce some potency against visceral or cutaneous leishmaniasis, however a 2005 survey concluded that miltefosine is the only effective oral treatment for both forms of leishmaniasis.	Cytoskeletal Signaling; PI3K/Akt/mTOR signaling	PKC; Akt	PKC inhibitor; Akt inhibitor	1. Uberall F, et al. Y Res, 1991, 51(3), 807-812.	0.593299
1094	1186969298	T1524	Nilotinib	641571-10-0	50ul/10mMol/L	PLATE 014	F	5	Cc1cn(c2cc(C(F)(F)F)cc(c2)NC(=O)c2ccc(c(Nc3nc(c4cnccc4)ccn3)c2)C)cn1	C28H22F3N7O	529.52	Nilotinib is an orally bioavailable aminopyrimidine-derivative Bcr-Abl tyrosine kinase inhibitor with antineoplastic activity. Designed to overcome imatinib resistance, nilotinib binds to and stabilizes the inactive conformation of the kinase domain of the Abl protein of the Bcr-Abl fusion protein, resulting in the inhibition of the Bcr-Abl-mediated proliferation of Philadelphia chromosome-positi…	Angiogenesis; Cytoskeletal Signaling	Bcr-Abl	Bcr-Abl inhibitor	1. Maekawa T, et al. Int J Clin Oncol. 2007 Oct;12(5):327-40.	0.590331
1365	1186970163	T3112	Verteporfin	129497-78-5	50ul/10mMol/L	PLATE 018	A	6	O(C(=O)[C@H]1[C@@]2(C(=CC=C1C(=O)OC)/C/1=C/C3=N/C(=C\c4[nH]c(/C=C/5\N=C(/C=C/2\N1)C(=C5CCC(=O)O)C)c(c4C)CCC(=O)OC)/C(=C3C)C=C)C)C.O(C(=O)[C@H]1[C@@]2(C(=CC=C1C(=O)OC)/C/1=C/C3=N/C(=C\c4[nH]c(/C=C/5\N=C(/C=C/2\N1)C(=C5CCC(=O)OC)C)c(c4C)CCC(=O)O)/C(=C3C)C=C)C)C	C41H42N4O8	718.79	Verteporfin, a benzoporphyrin derivative monoacid ring A, can inhibit the activity of YAP.	Angiogenesis	VDA	VDA inhibitor	1. Schmidt-Erfurth U, et al. Surv Ophthalmol, 2000, 45(3), 195-214.	0.589286
1319	1186971637	T2490	Osimertinib	1421373-65-0	50ul/10mMol/L	PLATE 017	D	10	c1cnc(nc1c1cn(c2c1cccc2)C)Nc1c(cc(c(c1)NC(=O)C=C)N(CCN(C)C)C)OC	C28H33N7O2	499.61	Osimertinib is a small molecule tyrosine kinase receptor inhibitor and antineoplastic agent that is used in the therapy of selected forms of advanced non-small cell lung cancer (NSCLC).	Angiogenesis; JAK/STAT signaling; Tyrosine Kinase/Adaptors	EGFR (Exon 19 deletion); EGFR (L858R/T790M )	EGFR inhibitor	1. Patent. 2013, WO2013014448 A1.	0.589174
1971	1186938363	T3084	SGC707	1687736-54-4	50ul/10mMol/L	PLATE 025	F	2	C1CCN(C1)C(=O)CNC(=O)Nc1cc2c(cc1)cncc2	C16H18N4O2	298.34	SGC707 is a potent, selective, and cell-active allosteric inhibitor of PRMT3.	Chromatin/Epigenetic	PRMT3; PRMT3	Histone Methyltransferase inhibitor	1. Kaniskan HÜ, et al. Angew Chem Int Ed Engl. 2015, 54(17), 5166-5170.	0.588784
1699	1186968566	T6638	Retapamulin	224452-66-8	50ul/10mMol/L	PLATE 022	B	10	C[C@@H]1CC[C@@]23CCC(=O)[C@H]2[C@@]1([C@@H](C[C@@]([C@H]([C@@H]3C)O)(C)C=C)OC(=O)CS[C@@H]1C[C@H]2CC[C@@H](C1)N2C)C	C30H47NO4S	517.76	Retapamulin, a Pleuromutilin Antibacterial, binds to both E. coli and S. aureus ribosomes with similar potencies (Kd: 3 nM).	Microbiology&Virology	ribosome	ribosome inhibitor	1. Yan K, et al. Antimicrob Agents Chemother, 2006, 50(11), 3875-3881.	0.587298
292	1186971871	T0251	Gemcitabine	95058-81-4	50ul/10mMol/L	PLATE 004	F	3	Nc1nc(=O)n(cc1)[C@@H]1O[C@H](CO)[C@@H](O)C1(F)F	C9H11F2N3O4	263.2	Gemcitabine is a nucleoside metabolic inhibitor in PANC1（IC50=50 nM）, MIAPaCa2（IC50=40 nM）, BxPC3（IC50=18 nM） and Capan2 cells（IC50=12 nM）.	Autophagy; DNA Damage/DNA Repair; Others	Autophagy; Thymidylate synthase; UMP-CMP kinase	Autophagy activator; DNA/RNA Synthesis inhibitor; Others inhibitor	1. Hertel LW, et al. Y Res, 1990, 50(14), 4417-4422.	0.587045
1142	1186970237	T2175	Apigenin	520-36-5	50ul/10mMol/L	PLATE 015	C	3	Oc1ccc(cc1)c1cc(=O)c2c(O)cc(O)cc2o1	C15H10O5	270.24	Chamomile is an aromatic oil extracted from the flowers or leaves of the daisy-like plants. Extracts, oils and teas made from chamomile are used for its soothing qualities as a sedative, mild analgesic and sleep medication. Chamomile has not been implicated in causing serum enzyme elevations or clinically apparent liver injury.	Metabolism	CYP2C9	P450 inhibitor	1. Lin JK, et al. J Cell Biochem Suppl, 1997, 28-29, 39-48.	0.581488
29	1186972116	T0727	Piperonyl butoxide	1951-03-06	50ul/10mMol/L	PLATE 001	C	10	CCCCOCCOCCOCc1cc2c(OCO2)cc1CCC	C19H30O5	338.44	Piperonyl butoxide is an insecticide synergist, particularly for rotenone and pyrethroids.	Others	MFOs	Others	1. Casida, J. E. J Agric Food Chem. 1970 Sep-Oct;18(5):753-72.	0.579278
246	1186971898	T0189	Pemetrexed acid	137281-23-3	50ul/10mMol/L	PLATE 004	A	7	Nc1nc(=O)c2c([nH]cc2CCc2ccc(cc2)C(=O)N[C@@H](CCC(=O)O)C(=O)O)[nH]1	C20H21N5O6	427.41	Pemetrexed, a guanine-derived antineoplastic agent, binds to and inhibits the enzyme thymidylate synthase (TS).	DNA Damage/DNA Repair; Metabolism	DHFR; GARFT; Thymidylate synthase	DHFR inhibitor; DNA/RNA Synthesis inhibitor	1. Shih C, et al. Y Res. 1997, 57(6), 1116-1123.	0.578007
1692	1186968510	T6874	Lercanidipine hydrochloride	132866-11-6	50ul/10mMol/L	PLATE 022	B	3	CC1=C(C(C(=C(N1)C)C(=O)OC(C)(C)CN(C)CCC(c1ccccc1)c1ccccc1)c1cc(ccc1)[N+](=O)[O-])C(=O)OC.Cl	C36H41N3O6·HCl	648.19	Lercanidipine is a calcium channel blocker of the dihydropyridine class.	Membrane transporter/Ion channel	Calcium Channel	Calcium Channel inhibitor	1. Gigant B, et al. Nature, 2005, 435(7041), 519-522.	0.577924
616	1186969890	T1313	Nitrofurantoin	67-20-9	50ul/10mMol/L	PLATE 008	F	7	N1(CC(=O)NC1=O)/N=C/c1oc(cc1)[N+](=O)[O-]	C8H6N4O5	238.16	Nitrofurantoin, an antibiotic, inhibits bacterial DNA, RNA, and cell wall protein synthesis. Activated by bacterial flavoproteins to intermediates that inactivate bacterial ribosomal proteins, Nitrofurantoin is used prophylactically as a urinary anti-infective agent against most gram-positive and gram-negative organisms and for long-term suppression of infections.	Microbiology&virology	Antibacterial	Antibacterial	1. HOSSACK DJ, et al. Proteus vulgaris urinary tract infections in rats; treatment with nitrofuran derivatives. Br J Pharmacol Chemother. 1962 Oct;19:306-12.	0.577881
49	1186972118	T0136	Citicoline	987-78-0	50ul/10mMol/L	PLATE 001	E	10	C[N+](C)(C)CCOP(=O)([O-])OP(=O)(O)OC[C@H]1O[C@@H](n2ccc(N)nc2=O)[C@H](O)[C@@H]1O	C14H26N4O11P2	488.32	The mechanism of action of imiquimod is as an Interferon Inducer. The physiologic effect of imiquimod is by means of Increased cytokine activity, and increased cytokine production.	GPCR/G Protein; Neuroscience	Dopamine	Dopamine Receptor antagonist	1. Giménez R, et al. Br J Pharmacol. 1991 Nov;104(3):575-8.	0.577216
140	1186972511	T0015	Mephenesin	59-47-2	50ul/10mMol/L	PLATE 002	F	11	Cc1ccccc1OCC(O)CO	C10H14O3	182.22	Mephenesin is a centrally acting muscle relaxant with a short duration of action.	Others	Others	Others antagonist	1. Prescrire Int. 2013 May;22(138):127-8.	0.575773
1721	1186968505	T6467	Dexrazoxane HCl	149003-01-0	50ul/10mMol/L	PLATE 022	E	2	Cl.C[C@@H](CN1CC(=O)NC(=O)C1)N1CC(=O)NC(=O)C1	C11H16N4O4·HCl	304.73	Dexrazoxane HCl is a cardio-protective drug.	Others	Others	Others	1. Sawyer DB, et al. Circ Res, 1999, 84(3), 257-265.	0.575346
1535	1186969206	T2500	Cediranib	288383-20-0	50ul/10mMol/L	PLATE 020	B	6	Cc1cc2c([nH]1)ccc(c2F)Oc1ncnc2cc(c(cc12)OC)OCCCN1CCCC1	C25H27FN4O3	450.51	Cediranib (AZD2171) is a highly potent (IC50 < 1 nmol/L) ATP-competitive inhibitor of recombinant KDR tyrosine kinase in vitro, also inhibits Flt1/4 (IC50: 5 nM/≤3 nM), similar activity against PDGFRβ and c-Kit, selective more for VEGFR than PDGFR-α (36-fold), CSF-1R (110-fold), and Flt3 (1000-fold) in HUVEC cells.	Angiogenesis; Tyrosine Kinase/Adaptors	c-Kit; PDGFRβ; VEGFR1/FLT1; VEGFR2/KDR; VEGFR3/FLT4	c-Kit inhibitor; PDGFR inhibitor; VEGFR inhibitor	1. Wedge SR, et al. Y Res. 2005 May 15; 65(10):4389-400.	0.575247
1463	1186969767	T1038	Fludarabine	21679-14-1	50ul/10mMol/L	PLATE 019	C	4	c12n(cnc1c(nc(n2)F)N)[C@@H]1O[C@@H]([C@H]([C@@H]1O)O)CO	C10H12FN5O4	285.23	Fludarabine is a Nucleoside Metabolic Inhibitor. The mechanism of action of fludarabine is as a Nucleic Acid Synthesis Inhibitor.	JAK/STAT signaling; Stem Cells	STAT1	STAT inhibitor	1. Fernández-Calotti P, et al. Int Immunopharmacol. 2006, 6(5), 715-72	0.574504
530	1186973662	T1070	Cefmetazole sodium	56796-39-5	50ul/10mMol/L	PLATE 007	E	11	[C@]1([C@@H]2N(C1=O)C(=C(CS2)CSc1n(nnn1)C)C(=O)[O-])(NC(=O)CSCC#N)OC.[Na+]	C15H16N7NaO5S3	493.52	Cefmetazole sodium is a semisynthetic cephamycin antibiotic with a broad spectrum of activity against both gram-positive and gram-negative microorganisms. It has a high rate of efficacy in many types of infection and to date no severe side effects have been noted.	Others	Others	Others	1. Inagaki K, et al. J Parenter Sci Technol. 1993 Jan-Feb;47(1):35-9.	0.57419
1649	1186969433	T3658	TAS-102	733030-01-8	50ul/10mMol/L	PLATE 021	E	10	Cl.Clc1c(CN2CCCC2=N)[nH]c(=O)[nH]c1=O.OC[C@H]1O[C@H](C[C@@H]1O)n1cc(c(=O)[nH]c1=O)C(F)(F)F.OC[C@H]1O[C@H](C[C@@H]1O)n1cc(c(=O)[nH]c1=O)C(F)(F)F	C29H34Cl2F6N8O12	871.53	TAS-102 is a novel oral combination drug containing trifluridine (TFT) and Tipiracil hydrochloride (TTP) in a molar ratio of 2:1.	Others	Others	Others	1. Nukatsuka M, et al. anticancer Res. 2015 Sep;35(9):4605-15.	0.573016
1181	1186970233	T1583	Vorinostat	149647-78-9	50ul/10mMol/L	PLATE 015	G	2	ONC(=O)CCCCCCC(=O)Nc1ccccc1	C14H20N2O3	264.32	Vorinostat is a Histone Deacetylase Inhibitor. Vorinostat is a synthetic hydroxamic acid derivative with antineoplastic activity. This allows the hydroxamic moiety to chelate zinc ion located in the catalytic pockets of HDAC, thereby inhibiting deacetylation and leading to an accumulation of both hyperacetylated histones and transcription factors. Hyperacetylation of histone proteins results in t…	Chromatin/Epigenetic; DNA Damage/DNA Repair; NF-Κb	HDAC; HDAC1;HDAC2;HDAC3;HDAC6;HDAC8	HDAC inhibitor	1. Xu WS, et al. Oncogene. 2007 Aug 13; 26(37): 5541-52.	0.572479
1247	1186970663	T1668	Vinblastine sulfate	143-67-9	50ul/10mMol/L	PLATE 016	E	8	CC[C@]1(O)C[C@@](C[N@@](CC2)C1)([H])C[C@](C(OC)=O)(C3=C(OC)C=C(N(C)[C@]4([H])[C@@]56[C@](N7CC6)([H])[C@](C=CC7)(CC)[C@@H](OC(C)=O)[C@]4(O)C(OC)=O)C5=C3)C8=C2C(C=CC=C9)=C9N8.O=S(O)(O)=O	C46H58N4O9·H2SO4	909.06	Vinblastine sulfate can inhibit the formation of microtubule, it also inhibits nAChR(IC50=8.9 uM).	Neuroscience	nAChR	AChR inhibitor	1. Gigant B, et al. Nature, 2005, 435(7041), 519-522.	0.572397
962	1186970427	T0860	Mefloquine hydrochloride	51773-92-3	50ul/10mMol/L	PLATE 013	A	3	[C@@H](O)([C@@H]1NCCCC1)c1cc(nc2c1cccc2C(F)(F)F)C(F)(F)F.Cl	C17H17ClF6N2O	414.77	Mefloquine is a quinoline derivative used for the prevention and therapy of P. falciparum malaria.	Others	hemozoin	Others inhibitor	1. Fitch CD. Life Sci. 2004 Mar 5; 74(16):1957-72.	0.572233
676	1186971230	T1206	Amsacrine	51264-14-3	50ul/10mMol/L	PLATE 009	D	7	COc1c(Nc2c3ccccc3nc3ccccc23)ccc(NS(=O)(=O)C)c1	C21H19N3O3S	393.46	Amsacrine (mAMSA) an antineoplastic agent which can intercalate into the DNA of tumor cells. Amsacrine also expresses topoisomerase inhibitor activity, specifically inhibiting topoisomerase II.	DNA Damage/DNA Repair; Membrane transporter/Ion channel	Potassium Channel; Topo II	Potassium Channel inhibitor; Topoisomerase inhibitor	1. Thomas D, et al. Br J Pharmacol. 2004 Jun;142(3):485-94.	0.571945
1265	1186970649	T2306	Brexpiprazole	913611-97-9	50ul/10mMol/L	PLATE 016	G	6	c1c(nc2c(c1)ccc(c2)OCCCCN1CCN(CC1)c1cccc2c1ccs2)O	C25H27N3O2S	433.57	Brexpiprazole is a partial agonist of human 5-hydroxytryptamine (5-HT) 5-HT1A and dopamine D2 receptors.	GPCR/G Protein; Neuroscience	5-HT1A; 5-HT2A; α1B-adrenergic receptor; α2C receptors; D2L	5-HT Receptor agonist; Adrenergic Receptor antagonist; Dopamine Receptor agonist	1. Zajdel P, et al. Future Med Chem, 2014. 6(1): p. 57-75.	0.57157
1846	1186937150	T2253	TCS PIM-1 1	491871-58-0	50ul/10mMol/L	PLATE 024	A	7	c1(=O)c(c(cc([nH]1)c1cc(ccc1O)Br)c1ccccc1)C#N	C18H11BrN2O2	367.2	TCS PIM-1 1(sc-204330) is a effective and specific ATP-competitive Pim-1 kianse inhibitor (IC50: 50 nM) , exhibits good specific over MEK1/MEK2 and Pim-2(IC50s >20, 000 nM).	Chromatin/Epigenetic; JAK/STAT signaling	Pim1	Pim inhibitor	1. Cheney IW, et al. Bioorg Med Chem Lett. 2007 Mar 15;17(6):1679-83.	0.570569
1257	1186970664	T2383	Panobinostat	404950-80-7	50ul/10mMol/L	PLATE 016	F	8	Cc1c(c2ccccc2[nH]1)CCNCc1ccc(cc1)/C=C/C(=O)NO	C21H23N3O2	349.43	Panobinostat is an oral histone deacetylase inhibitor and antineoplastic agent that is approved for use in combination with other agents in refractory or relapsed multiple myeloma.	Chromatin/Epigenetic; DNA Damage/DNA Repair; NF-Κb	HDAC (MOLT-4 cells); HDAC (Reh cells)	HDAC inhibitor	1. Scuto A, et al. Blood. 2008, 111(10), 5093-5100.	0.570331
550	1186973664	T1094	Tolnaftate	2398-96-1	50ul/10mMol/L	PLATE 007	G	11	c12c(cc(cc1)OC(=S)N(c1cc(ccc1)C)C)cccc2	C19H17NOS	307.42	Tolnaftate is a synthetic antifungal agent.	GPCR/G Protein; Stem Cells	Smoothened	Hedgehog/Smoothened inhibitor	1. Barrett-Bee K, Dixon G. Acta Biochim Pol. 1995;42(4):465-79.	0.570082
91	1186972435	T0401	Benzethonium chloride	121-54-0	50ul/10mMol/L	PLATE 002	B	2	[Cl-].CC(C)(C)CC(C)(C)c1ccc(OCCOCC[N+](C)(C)Cc2ccccc2)cc1	C27H42ClNO2	448.09	Benzethonium is a synthetic quaternary ammonium salt with surfactant, antiseptic, and broad spectrum antimicrobial properties.	Neuroscience	α4β2 nAChRs; α7 nAChRs	AChR antagonist	1. Lang E, et al. Cell Physiol Biochem, 2011, 28(2), 347-354.	0.569691
1733	1186968522	T7013	Vorapaxar	618385-01-6	50ul/10mMol/L	PLATE 022	F	4	C(=O)(N[C@H]1C[C@H]2C[C@@H]3[C@@H]([C@H](OC3=O)C)[C@H]([C@@H]2CC1)/C=C/c1ccc(cn1)c1cc(ccc1)F)OCC	C29H33FN2O4	492.58	Vorapaxar (SCH 530348) is an effective and orally active thrombin receptor (PAR-1) antagonist (Ki: 8.1 nM).	GPCR/G Protein	PAR-1	Protease-activated Receptor antagonist	1. Khoufache K, et al. PAR1 contributes to influenza A virus pathogenicity in mice. J Clin Invest. 2013 Jan;123(1):206-14.	0.566674
1972	1186938371	T3649	BGP-15	66611-37-8	50ul/10mMol/L	PLATE 025	F	3	C1CCN(CC1)CC(CON=C(c1cnccc1)N)O.Cl.Cl	C14H24Cl2N4O2	351.27	BGP-15 is a PARP inhibitor with protecting effect after ischemia-reperfusion injury.	Chromatin/Epigenetic; DNA Damage/DNA Repair	PARP	PARP inhibitor	1. Racz I, et al. Biochem Pharmacol. 2002, 63(6):1099-111.	0.566626
854	1186968722	T0897	Furacilin	59-87-0	50ul/10mMol/L	PLATE 011	F	5	NC(=O)N/N=C/c1ccc(o1)[N+](=O)[O-]	C6H6N4O4	198.14	Nitrofurazone is a topical anti-infective agent effective against gram-negative and gram-positive bacteria. It is used for superficial WOUNDS AND INJURIES and skin infections. Nitrofurazone has also been administered orally in the treatment of TRYPANOSOMIASIS.	Metabolism; oxidation-reduction	Malate dehydrogenase; Pyruvate dehydrogenase; Glutathione reductase	Dehydrogenase inhibitor; Glutathione reductase inhibitor	1. Imming P, et al. Nat Rev Drug Discov. 2006 Oct; 5(10):821-34.	0.566296
1990	1186938436	T6857	HLCL-61 hydrochloride	1158279-20-9	50ul/10mMol/L	PLATE 025	G	11	COc1ccccc1CNCc1cc2c(cc1)n(CC)c1c2cccc1.Cl	C23H24N2O·ClH	380.91	HLCL-61 hydrochloride is a potent and selective PRMT5 inhibitor for the treatment of acute myeloid leukemia.	Chromatin/Epigenetic	PRMT5	Histone Methyltransferase inhibitor	1.Tarighat SS, et al. Leukemia. 2016 Apr;30(4):789-99.	0.565251
1980	1186938435	T6980	Scriptaid	287383-59-9	50ul/10mMol/L	PLATE 025	F	11	c1cc2c3c(c1)c(=O)n(c(=O)c3ccc2)CCCCCC(=O)NO	C18H18N2O4	326.35	Scriptaid is an inhibitor of HDAC, and has a greater effect on acetylated H4 than H3.	Chromatin/Epigenetic; DNA Damage/DNA Repair; NF-Κb	HDAC	HDAC inhibitor	1. Su GH, et al. Cancer Res, 2000, 60(12), 3137-3142.	0.564945
258	1186971915	T0202	Sulbentine	350-12-9	50ul/10mMol/L	PLATE 004	B	9	S=C1SCN(Cc2ccccc2)CN1Cc1ccccc1	C17H18N2S2	314.47	Sulbentine is an antifungal agent.	Others	Others	Others	1. Thoma K, et alPharmazie. 1997 May;52(5):362-73.	0.564665
78	1186972113	T0459	Sulindac	38194-50-2	50ul/10mMol/L	PLATE 001	H	9	CC1=C(CC(=O)O)c2c(ccc(F)c2)/C/1=C\c1ccc(cc1)S(=O)C	C20H17FO3S	356.41	Sulindac is a sulfinylindene derivative prodrug with potential antineoplastic activity. Converted in vivo to an active metabolite, sulindac, a nonsteroidal anti-inflammatory drug (NSAID), blocks cyclic guanosine monophosphate-phosphodiesterase (cGMP-PDE), an enzyme that inhibits the normal apoptosis signal pathway; this inhibition permits the apoptotic signal pathway to proceed unopposed, resulti…	Immunology/Inflammation; Neuroscience	COX	COX inhibitor	1. Kamath-Rayne BD, et al. Am J Obstet Gynecol. 2015 Jan; 212(1):96.e1-7.	0.564227
1987	1186938412	T5049	NVP-BSK805	1092499-93-8	50ul/10mMol/L	PLATE 025	G	8	C1CNCCC1N2C=C(C=N2)C3=NC4=C(C=CC=C4N=C3)C5=CC(=C(C(=C5)F)CN6CCOCC6)F	C27H28F2N6O	490.54	NVP-BSK805 is an ATP-competitive JAK2 inhibitor.	Angiogenesis;Chromatin/Epigenetic;JAK/STAT signaling;Stem Cells	JAK2	JAK	1.Cheon JH, et al. The JAK2 inhibitors CEP-33779 and NVP-BSK805 have high P-gp inhibitory activity and sensitize drug-resistant cancer cells to vincristine. Biochem Biophys Res Commun. 2017 Sep 2;490(4):1176-1182.	0.56357
136	1186972479	T0384	Estradiol benzoate	50-50-0	50ul/10mMol/L	PLATE 002	F	7	C[C@]12CC[C@H]3[C@H]([C@@H]1CC[C@@H]2O)CCc1c3ccc(c1)OC(=O)c1ccccc1	C25H28O3	376.49	Estradiol Benzoate is the synthetic benzoate ester of estradiol, a steroid sex hormone vital to the maintenance of fertility and secondary sexual characteristics in females.	Endocrinology/Hormones	mERα; hERα	Estrogen/progestogen Receptor agonist	1. Matthews J, et al. J Steroid Biochem Mol Biol, 2000, 74(4), 223-234.	0.563196
1309	1186971636	T2543	Cabazitaxel	183133-96-2	50ul/10mMol/L	PLATE 017	C	10	O([C@]12[C@@H]3[C@@]([C@@H](OC)C[C@H]1OC2)(C(=O)[C@H](OC)C1=C([C@@H](OC(=O)[C@H](O)[C@@H](NC(=O)OC(C)(C)C)c2ccccc2)C[C@@](O)([C@H]3OC(=O)c2ccccc2)C1(C)C)C)C)C(=O)C	C45H57NO14	835.93	Cabazitaxel is a taxane and antineoplastic agent which is currently used in the therapy of castration-resistant metastatic prostate cancer after failure of docetaxel.	Cytoskeletal Signaling	microtubule	Microtubule Associated inhibitor	1. Pal SK, et al. Clin Interv Aging, 2010, 5, 395-402.	0.562661
932	1186968802	T1388	Fluconazole	86386-73-4	50ul/10mMol/L	PLATE 012	F	3	c1cc(c(cc1F)F)C(Cn1cncn1)(Cn1ncnc1)O	C13H12F2N6O	306.27	Triazole antifungal agent that is used to treat oropharyngeal candidiasis and cryptococcal meningitis in AIDS.	Microbiology&Virology	14-α Demethylase	Antifection inhibitor	1. Uppuluri P, et al. Antimicrob Agents ChemOthers, 2008, 52(3), 1127-1132.	0.562609
1162	1186970239	T2406	Cinacalcet hydrochloride	364782-34-3	50ul/10mMol/L	PLATE 015	E	3	C[C@H](c1cccc2ccccc12)NCCCc1cc(ccc1)C(F)(F)F.Cl	C22H23ClF3N	393.87	Cinacalcet hydrochloride is a naphthalene derivative and CALCIMIMETIC AGENT that increases the sensitivity of PARATHYROID GLAND calcium-sensing receptors to serum calcium. This action reduces parathyroid hormone secretion and decreases serum calcium in the treatment of PARATHYROID DISEASES.	GPCR/G Protein	CaSR	CaSR activator	1. Quarles LD, et al. J Am Soc Nephrol. 2003 Mar;14(3):575-83.	0.560826
1123	1186970243	T1551	Tegaserod maleate	189188-57-6	50ul/10mMol/L	PLATE 015	A	4	O=C(O)/C=C\C(=O)O.N=C(NCCCCC)N/N=C\c1c[nH]c2ccc(cc12)OC	C20H27N5O5	417.46	Tegaserod is a 5-HT4 agonist manufactured by Novartis and used for the management of irritable bowel syndrome and constipation. Its use was the only drug approved by the United States Food and Drug Administration to help relieve the abdominal discomfort, bloating and constipation associated with irritable bowel syndrome. On March 30, 2007, the U.S. Food and Drug Administration requested that Nova…	GPCR/G Protein; Neuroscience	5-HT; Sert (Sodium-dependent)	5-HT Receptor antagonist	1. Beattie DT, et al. Br J Pharmacol. 2004 Nov;143(5):549-60.	0.559504
156	1186972481	T6461	Dapoxetine HCl	129938-20-1	50ul/10mMol/L	PLATE 002	H	7	CN(C)[C@@H](CCOC1=CC=CC2=CC=CC=C21)C3=CC=CC=C3.Cl	C21H23NO·HCl	341.87	Dapoxetine HCl is a selectivity short-acting serotonin reuptake inhibitor, used for the therapy of premature ejaculation.	GPCR/G Protein; Neuroscience	5-HT;SSRI	5-HT Receptor inhibitor	1. Jeong I, et al. Neuropharmacology,2012, 62(7), 2261-2266.	0.55866
69	1186972120	T0370	Pheniramine maleate	132-20-7	50ul/10mMol/L	PLATE 001	G	10	CN(C)CCC(c1ccccc1)c1ccccn1.C(=C\C(=O)O)\C(=O)O	C16H20N2·C4H4O4	356.42	Pheniramine Maleate, an alkylamine derivative with antihistaminic and vasodilatory properties, binds to histamine H1 receptors, thereby inhibiting phospholipase A2 and production of the endothelium-derived relaxing factor, nitric oxide.	GPCR/G Protein; Neuroscience	HT	5-HT Receptor inhibitor	1. Venugopal K, et al. Toxicol Int. 2014 Sep-Dec;21(3):319-21.	0.557732
1958	1186938417	T3620	Solcitinib	1206163-45-2	50ul/10mMol/L	PLATE 025	D	9	CC1(CN(C1)C(=O)c1ccc(cc1)c1cccc2nc(nn12)NC(=O)C1CC1)C	C22H23N5O2	389.18	Solcitinib (GSK2586184, GLPG0778) is a JAK1 inhibitor. Solcitinib may be potentially used for the treatment of psoriasis, ulcerative colitis, and systemic lupus erythematosus.	Angiogenesis; Chromatin/Epigenetic; JAK/STAT signaling; Stem Cells	JAK1	JAK inhibitor	1. Kahl L, et al. Lupus. 2016 Apr 6. pii: 0961203316640910.;	0.556693
1666	1186969411	T3724	Rolapitant hydrochloride	914462-92-3	50ul/10mMol/L	PLATE 021	G	7	C[C@H](c1cc(cc(c1)C(F)(F)F)C(F)(F)F)OC[C@]1(CC[C@]2(CCC(=O)N2)CN1)c1ccccc1.Cl	C25H27ClF6N2O2	536.94	Rolapitant Hydrochloride is the hydrochloride salt form of rolapitant, an orally bioavailable, centrally-acting, selective, neurokinin 1 receptor (NK1-receptor) antagonist with potential antiemetic activity.	Neuroscience	NK1	Neurokinin 1 antagonist	1.Rapoport B, Schwartzberg L, Chasen M, Powers D, Arora S, Navari R, Schnadig I. Eur J Cancer. 2016 Apr;57:23-30.	0.556475
1950	1186938432	T2140	Parthenolide	20554-84-1	50ul/10mMol/L	PLATE 025	C	11	C1(=O)C(=C)[C@H]2[C@H](O1)[C@H]1[C@](CC/C=C(\CC2)/C)(C)O1	C15H20O3	248.32	(-)-Parthenolide, an inhibitor of the Nuclear Factor-κB Pathway, also promotes the ubiquitination of MDM2 and activates p53 cellular functions.	NF-Κb	NF-κB	NF-κB inhibitor	1. Lin M, et al. Parthenolide suppresses non-small cell lung cancer GLC-82 cells growth via B-Raf/MAPK/Erk pathway. Oncotarget. 2017 Apr 4;8(14):23436-23447.	0.556235
19	1186972115	T0685	Retinyl acetate	127-47-9	50ul/10mMol/L	PLATE 001	B	10	CC(=O)OC/C=C(\C)/C=C/C=C(\C)/C=C/C1=C(C)CCCC1(C)C	C22H32O2	328.5	Vitamin A is a group of unsaturated nutritional hydrocarbons, that contains retinal, retinol, retinoic acid, and several provitamins A carotenoids, among which beta-carotene is the most important.	Metabolism	VA	Vitamin	1. Stephensen CB, et al. Annu Rev Nutr, 2001, 21, 167-192.	0.556186
245	1186971890	T0187	Amorolfine hydrochloride	78613-38-4	50ul/10mMol/L	PLATE 004	A	6	CCC(C)(C)c1ccc(CC(C)CN2C[C@@H](C)O[C@@H](C)C2)cc1	C21H36ClNO	353.97	Amorolfine Hydrochloride is an antifungal reagent. It exerts the antifungal activity by selectively interrupting two steps in the pathway of ergosterol synthesis and eventually disrupting the function and structure of fungal cell membrane. Amorolfine, a morpholine antifungal drug, can inhibit D14 reductase and D7-D8 isomerase. These enzymes can deplete ergosterol and cause ignosterol to accumulat…	Others	Others	Others inhibitor	1. Espinel-Ingroff A, et al. Antimicrob Agents ChemOthers. 1984 Jul; 26(1):5-9.	0.553691
1890	1186937186	T2300	AZD1208	1204144-28-4	50ul/10mMol/L	PLATE 024	E	11	c1(c(cccc1/C=C/1\SC(=O)NC1=O)c1ccccc1)N1CCC[C@H](C1)N	C21H21N3O2S	379.48	AZD1208 is a novel, orally bioavailable, highly selective PIM kinase inhibitor with single nanomolar potency against all three PIM kinases.	Chromatin/Epigenetic; JAK/STAT signaling	Pim1; Pim2; Pim3	Pim inhibitor	1. Kirschner AN, et al. J Natl Y Inst. 2014 Dec 13;107(2) 2. Keeton EK, et al.Blood. 2014 Feb 6;123(6):905-13..	0.549833
1268	1186970673	T2303	Afatinib	439081-18-2	50ul/10mMol/L	PLATE 016	G	9	O=C(Nc1cc2c(Nc3ccc(F)c(Cl)c3)ncnc2cc1O[C@@H]1COCC1)/C=C/CN(C)C	C24H25ClFN5O3	485.94	Afatinib is a tyrosine kinase receptor inhibitor that is used in the therapy of selected forms of metastatic non-small cell lung cancer.	Angiogenesis; JAK/STAT signaling; Tyrosine Kinase/Adaptors	EGFR (L858R); EGFR (L858R/T790M); EGFR (wt); HER2	EGFR inhibitor; HER inhibitor	1. Prim N, et al. Rev Pneumol Clin. 2014 Oct;70(5):279-85.	0.549504
847	1186968745	T0890	Mefenamic acid	61-68-7	50ul/10mMol/L	PLATE 011	E	8	Cc1c(C)c(Nc2ccccc2C(=O)O)ccc1	C15H15NO2	241.29	Mefenamic acid is a non-steroidal anti-inflammatory agent with analgesic, anti-inflammatory, and antipyretic properties. It is an inhibitor of cyclooxygenase.	Immunology/Inflammation; Neuroscience	COX-1; COX-2	COX inhibitor	1. Bhat AS, et al. Eur J Pharmacol. 2007 Feb 5; 556(1-3):190-9.	0.548889
848	1186968753	T0891	Sulphadione	80-08-0	50ul/10mMol/L	PLATE 011	E	9	Nc1ccc(cc1)S(=O)(=O)c1ccc(N)cc1	C12H12N2O2S	248.3	Sulfapyridine is a short-acting sulfonamide antibiotic and by-product of the non-steroidal anti-inflammatory drug sulfasalazine.	Others	Others	Others	1. Gengenbacher M, et al. FEMS Microbiol Lett. 2008 Oct;287(1):128-35.	0.548889
1706	1186968543	T6194	Fidaxomicin	873857-62-6	50ul/10mMol/L	PLATE 022	C	7	CC[C@H]1/C=C(\[C@H](C/C=C/C=C(/C(=O)O[C@@H](C/C=C(/C=C(/[C@@H]1O[C@H]1[C@H]([C@H]([C@@H](C(O1)(C)C)OC(=O)C(C)C)O)O)\C)\C)[C@@H](C)O)\CO[C@H]1[C@H]([C@H]([C@@H]([C@H](O1)C)OC(=O)c1c(c(c(c(c1O)Cl)O)Cl)CC)O)OC)O)/C	C52H74Cl2O18	1058.04	Fidaxomicin is a semisynthetic macrolide antibiotic used to treat Clostridium difficile-associated diarrhea in adults. Fidaxomicin has minimal systemic absorption and has not been linked to serum enzyme elevations during therapy or to instances of clinically apparent, acute liver injury.	DNA Damage/DNA Repair	RNA polymerase	DNA/RNA Synthesis inhibitor	1. Venugopal AA, et al. Clin Infect Dis, 2012, 54(4), 568-574.	0.547223
1647	1186969417	T3634	Osimertinib mesylate	1421373-66-1	50ul/10mMol/L	PLATE 021	E	8	OS(=O)(=O)C.C(=O)(C=C)Nc1c(cc(c(c1)Nc1nc(ccn1)c1c2c(cccc2)n(c1)C)OC)N(C)CCN(C)C	C29H37N7O5S	595.71	AZD-9291 mesylate is an irreversible and mutant-selective EGFR inhibitor.	Angiogenesis; JAK/STAT signaling; Tyrosine Kinase/Adaptors	EGFR (L858R); EGFR (L858R/T790M)	EGFR inhibitor	1. Patent WO 2013014448 A1: 2 - (2, 4, 5 - substituted -anilino) pyrimidine derivatives as egfr modulators useful for treating Y .	0.546911
1741	1186968507	T1279	Vilazodone	163521-12-8	50ul/10mMol/L	PLATE 022	G	2	C1CN(CCN1CCCCC2=CNC3=C2C=C(C=C3)C#N)C4=CC5=C(C=C4)OC(=C5)C(=O)N	C26H27N5O2	441.53	Vilazodone is a selective serotonin (5-HT) reuptake inhibitor (SSRI) and a 5-HT-1A receptor partial agonist, with antidepressant and anti-anxiety activities. Vilazodone inhibits the reuptake of serotonin from the synaptic cleft while stimulating the release of 5-HT into the synaptic cleft. This increases the concentration of 5-HT in the synaptic cleft and potentiates serotonergic neurotransmissio…	GPCR/G Protein; Neuroscience	5-HT; Sert (Sodium-dependent);SSRI	5-HT Receptor antagonist	1. Page ME, et al. J Pharmacol Exp Ther. 2002 Sep;302(3):1220-7.	0.546754
904	1186968815	T0944	Levamisole hydrochloride	16595-80-5	50ul/10mMol/L	PLATE 012	C	5	c1ccc(cc1)[C@H]1CN2CCSC2=N1.Cl	C11H12N2S·HCl	240.75	Levamisole hydrochloride is an antihelminthic drug that has been tried experimentally in rheumatic disorders where it apparently restores the immune response by increasing macrophage chemotaxis and T-lymphocyte function. Paradoxically, this immune enhancement appears to be beneficial in rheumatoid arthritis where dermatitis, leukopenia, and thrombocytopenia, and nausea and vomiting have been repo…	Metabolism; Neuroscience	nAChR; PLAP	AChR agonist; Phospholipase inhibitor	1. Chang YL, et al. J Biomed Mater Res. 2000 Nov;52(2):270-8.	0.546696
159	1186972505	T0034	Cortisone acetate	1950-04-04	50ul/10mMol/L	PLATE 002	H	10	CC(=O)OCC(=O)[C@]1(CC[C@@H]2[C@@]1(CC(=O)[C@H]1[C@H]2CCC2=CC(=O)CC[C@]12C)C)O	C23H30O6	402.49	Cortisone Acetate is the acetate salt form of cortisone, a synthetic or semisynthetic analog of the naturally occurring cortisone hormone produced by the adrenal glands with anti-inflammatory and immunomodulating properties. Cortisone acetate diffuses through the cell membrane and binds to nuclear glucocorticoid receptors. The receptor-ligand complex binds to promotor regions of certain genes and…	Metabolism	Glucocorticoid Receptor	Glucocorticoid Receptor	1. Grossman R, et al. Ann N Y Acad Sci. 2006, 1071:410-21.	0.54567
1822	1186969571	T1516	Curcumin	458-37-7	50ul/10mMol/L	PLATE 023	G	3	C(=C\C(=O)CC(=O)/C=C/c1cc(c(cc1)O)OC)/c1cc(c(cc1)O)OC	C21H20O6	368.39	Curcumin is a phytopolylphenol pigment isolated from the plant Curcuma longa, commonly known as turmeric, with a variety of pharmacologic properties. Curcumin blocks the formation of reactive oxygen species, possesses anti-inflammatory properties as a result of inhibition of cyclooxygenases (COX) and other enzymes involved in inflammation; and disrupts cell signal transduction by various mechanis…	Chromatin/Epigenetic; Others	p300 histone acetylatransferase; KEAP1-Nrf2	Epigenetic Reader Domain inhibitor; Others	1. Zanotto-Filho A, et al. Y Lett. 2015 Mar 28;358(2):220-31.	0.545563
1250	1186970687	T1499	Dutasteride	164656-23-9	50ul/10mMol/L	PLATE 016	E	11	N1C(=O)C=C[C@@]2([C@@H]3[C@@H](CC[C@@H]12)[C@@H]1CC[C@@H]([C@]1(CC3)C)C(=O)Nc1c(ccc(c1)C(F)(F)F)C(F)(F)F)C	C27H30F6N2O2	528.53	Dutasteride is a 5-alpha-reductase inhibitor that inhibits both type-1 and type2 isoforms of the enzyme and is used to treat benign prostatic hyperplasia.	Endocrinology/Hormones; Enzyme	5-α reductase	Reductase inhibitor	1. Aggarwal S, et al. Steroids. 2010 Feb; 75(2):109-53.	0.545455
1646	1186969409	T6293	Mycophenolate Mofetil	128794-94-5	50ul/10mMol/L	PLATE 021	E	7	CC1=C(C(=C(C2=C1COC2=O)O)C/C=C(\C)/CCC(=O)OCCN3CCOCC3)OC	C23H31NO7	433.5	Mycophenolate mofetil, an immunosuppressive agent, is the 2-morpholinoethyl ester of mycophenolic acid (MPA), and an inhibitor of inosine monophosphate dehydrogenase (IMPDH).	Metabolism	IMPDH	Dehydrogenase inhibitor	1. Nakanishi T, et al. Int Immunopharmacol. 2010, 10(1), 91-97.	0.545361
540	1186973663	T1085	Glutathione	70-18-8	50ul/10mMol/L	PLATE 007	F	11	N[C@@H](CCC(=O)N[C@H](C(=O)NCC(=O)O)CS)C(=O)O	C10H17N3O6S	307.33	Glutathione is a tripeptide with many roles in cells. It conjugates to drugs to make them more soluble for excretion, is a cofactor for some enzymes, is involved in protein disulfide bond rearrangement and reduces peroxides.	oxidation-reduction	Glutathione reductase	Glutathione reductase	1. Messarah M, et al. C R Biol. 2007 Feb; 330(2):107-12.	0.544708
1135	1186970260	T0373L	Erlotinib hydrochloride	183319-69-9	50ul/10mMol/L	PLATE 015	B	6	Cl.COCCOC1=C(OCCOC)C=C2C(NC3=CC=CC(=C3)C#C)=NC=NC2=C1	C22H23N3O4·HCl	429.9	Erlotinib is a direct acting inhibitor against human EGFR tyrosine kinase (IC50: 2 nM). Erlotinib hydrochloride (trade name Tarceva) is a drug used in the treatment of pancreatic Y, non-small cell lung Y and some other types of Y.	Angiogenesis; JAK/STAT signaling; Tyrosine Kinase/Adaptors	EGFR/HER1	EGFR inhibitor	1. Moyer JD, et al. Y Res. 1997, 57(21), 4838-4848.	0.544628
672	1186971198	T1199	Mitotan	53-19-0	50ul/10mMol/L	PLATE 009	D	3	C(c1c(cccc1)Cl)(c1ccc(cc1)Cl)C(Cl)Cl	C14H10Cl4	320.04	Mitotane is a derivative of the insecticide DICHLORODIPHENYLDICHLOROETHANE that specifically inhibits cells of the adrenal cortex and their production of hormones. It is used to treat adrenocortical tumors and causes CNS damage, but no bone marrow depression.	Neuroscience	Adrenodoxin	AChR	1. Kandul SV, et al. Fiziol Zh. 1986 Sep-Oct;32(5):579-84.	0.54407
1917	1186937165	T1906	Molibresib	1260907-17-2	50ul/10mMol/L	PLATE 024	H	8	C(=O)(C[C@H]1c2n(c3c(C(=N1)c1ccc(cc1)Cl)cc(cc3)OC)c(nn2)C)NCC	C22H22ClN5O2	423.9	GSK 525762A (I-BET 762) is an inhibitor of BET proteins (IC50: about 35 nM).	Chromatin/Epigenetic	BET proteins	Epigenetic Reader Domain inhibitor	1. Nicodeme E, et al. Nature, 2010, 468(7327), 1119-1123.	0.542698
1944	1186938384	T1939	DMOG	89464-63-1	50ul/10mMol/L	PLATE 025	C	5	COC(=O)CNC(=O)C(=O)OC	C6H9NO5	175.14	DMOG, an antagonist of the α-ketoglutarate cofactor, is an inhibitor for HIF prolyl hydroxylase.	Angiogenesis; Chromatin/Epigenetic	HIF-PH	HIF inhibitor	1. Baader E, et al. Biochem J. 1994, 300 ( Pt 2), 525-530.	0.542634
1977	1186938411	T3661	Citarinostat	1316215-12-9	50ul/10mMol/L	PLATE 025	F	8	C1=CC=C(C=C1)N(C2=CC=CC=C2Cl)C3=NC=C(C=N3)C(=O)NCCCCCCC(=O)NO	C24H26ClN5O3	467.95	ACY-241, also known as Citarinostat, is a potent, selective and orally available histone deacetylase (HDAC) inhibitor, with potential antineoplastic activity. Upon oral administration, ACY-241 inhibits the activity of HDACs; this results in an accumulation of highly acetylated chromatin histones, the induction of chromatin remodeling and an altered pattern of gene expression. This leads to the in…	Chromatin/Epigenetic; DNA Damage/DNA Repair; NF-Κb	HDAC1; HDAC2; HDAC3; HDAC6; HDAC8	HDAC inhibitor	1. Ruben N, et al. Blood. 2015, 126:3040;	0.542329
1060	1186969342	T1448	Dasatinib	302962-49-8	50ul/10mMol/L	PLATE 014	B	11	n1cc(sc1Nc1nc(nc(N2CCN(CC2)CCO)c1)C)C(=O)Nc1c(cccc1C)Cl	C22H26ClN7O2S	488.01	Dasatinib Anhydrous is an orally bioavailable synthetic small molecule-inhibitor of SRC-family protein-tyrosine kinases.	Angiogenesis; Tyrosine Kinase/Adaptors; Cytoskeletal Signaling	Abl; c-Kit (D816V); c-Kit (wt); EphA2; Src	Bcr-Abl inhibitor; c-Kit inhibitor; Ephrin Receptor inhibitor; Src inhibitor	1. O'Hare T, et al. Y Res. 2005, 65(11), 4500-4505.	0.540909
1747	1186968555	T6474	Divalproex Sodium	76584-70-8	50ul/10mMol/L	PLATE 022	G	8	[Na+].CCCC(CCC)C(O)=O.CCCC(CCC)C([O-])=O	C8H16O2·C8H15O2·Na	310.41	Divalproex Sodium binds to and inhibits gamma-aminobutyric acid (GABA) transaminase and its anticonvulsant activity may be exerted by increasing brain concentration of GABA and by inhibiting enzymes that catabolize GABA or block the reuptake of GABA into glia and nerve endings. It also is an HDAC inhibitor. Divalproex Sodium is a stable coordination compound comprised of sodium valproate and valp…	Chromatin/Epigenetic	HDAC	HDAC	1. Wang W, et al. Cancer Lett, 2015, 356(2 Pt B), 791-799.	0.540895
1712	1186968512	T3934	Isavuconazonium sulfate	946075-13-4	50ul/10mMol/L	PLATE 022	D	3	n1(nc[n+](c1)C(C)OC(=O)N(c1c(cccn1)COC(=O)CNC)C)C[C@]([C@@H](C)c1scc(n1)c1ccc(cc1)C#N)(O)c1c(ccc(c1)F)F.S(=O)(=O)(O)[O-]	C35H36F2N8O9S2	814.84	Isavuconazonium sulfate is hydrolyzed by plasma esterases to yield the active moiety isavuconazole. Isavuconazole binds to and inhibits the fungal cytochrome P450 family enzyme lanosterol 14-alpha-demethylase (CYP51), which catalyzes the demethylation of lanosterol to yield ergosterol, an important component of the fungal cell membrane. Isavuconazonium Sulfate is a prodrug of the triazole antifun…	Others	inhibits the synthesis of ergosterol; lanosterol 15 alpha-demethylase inhibitor	Others	1. Kovanda LL, et al. Pharmacodynamics of Isavuconazole for Invasive Mold Disease: Role of Galactomannan for Real-Time Monitoring of Therapeutic Response. Clin Infect Dis. 2017 May 2.	0.540661
1943	1186938376	T3201	WDR5-0103	890190-22-4	50ul/10mMol/L	PLATE 025	C	4	CN1CCN(CC1)c1c(cc(cc1)C(=O)OC)NC(=O)c1cc(ccc1)OC	C21H25N3O4	383.44	WDR5-0103 is an effective and specific WD repeat-containing protein 5 (WDR5) antagonist (Kd: 450 nM).	Angiogenesis; Chromatin/Epigenetic; JAK/STAT signaling; Stem Cells	WDR5	JAK inhibitor	1. Senisterra G, et al. Biochem J. 2013 Jan 1;449(1):151-9.	0.539731
79	1186972121	T0450	Fluoxetine	54910-89-3	50ul/10mMol/L	PLATE 001	H	10	CNCCC(Oc1ccc(cc1)C(F)(F)F)c1ccccc1	C17H18F3NO	309.33	Fluoxetine is the first highly specific serotonin uptake inhibitor. It is used as an antidepressant and often has a more acceptable side-effects profile than traditional antidepressants.	GPCR/G Protein; Immunology/Inflammation; Neuroscience	Sert (Sodium-dependent); MRP1	5-HT Receptor inhibitor; MRP inhibitor	1. Richman A, et al. Epilepsy Res. 2007 Apr; 74(1):19-27.	0.539588
607	1186969897	T1291	Cisapride	81098-60-4	50ul/10mMol/L	PLATE 008	E	8	c1(F)ccc(cc1)OCCCN1C[C@@H]([C@@H](CC1)NC(=O)c1c(cc(c(c1)Cl)N)OC)OC	C23H29ClFN3O4	465.95	Cisapride is a serotonin type 4 (5-HT4) receptor agonists are potent prokinetic agents that act on serotonin receptors in the intestine and promote intestinal peristalsis, increase gastric emptying and decrease esophageal reflux.	GPCR/G Protein; Membrane transporter/Ion channel; Neuroscience	5-HT; Potassium Channel	5-HT Receptor antagonist; Potassium Channel inhibitor	1. Nagakura Y, et al. Pharmacol Res. 1999 May;39(5):375-82.	0.539166
483	1186973602	T1003	Tylosin	1401-69-0	50ul/10mMol/L	PLATE 007	A	4	CC[C@@H]1[C@H](/C=C(/C=C/C(=O)[C@@H](C[C@@H]([C@@H]([C@H]([C@@H](CC(=O)O1)O)C)O[C@H]2[C@@H]([C@H]([C@@H]([C@H](O2)C)O[C@H]3C[C@@]([C@H]([C@@H](O3)C)O)(C)O)N(C)C)O)CC=O)C)\C)CO[C@H]4[C@@H]([C@@H]([C@@H]([C@H](O4)C)O)OC)OC	C46H77NO17	916.1	Tylosin is a macrolide antibiotic obtained from cultures of Streptomyces fradiae. The drug is effective against many microorganisms in animals but not in humans.	Others	Others	Others	1. Kolanović BS, et al. J Immunoassay Immunochem. 2014;35(1):37-47.	0.539149
683	1186971207	T1217	Butenafine hydrochloride	101827-46-7	50ul/10mMol/L	PLATE 009	E	4	Cl.C(c1ccc(cc1)CN(C)Cc1cccc2c1cccc2)(C)(C)C	C23H27N·HCl	353.93	Butenafine hydrochloride is a synthetic benzylamine antifungal, inhibiting the synthesis of sterols by inhibiting squalene epoxidase.	Microbiology&Virology	Squalene epoxidase	Antifungal inhibitor	1. Arika T, et al. Antimicrob Agents ChemOthers, 1990, 34(11), 2250-2253.	0.539037
850	1186968769	T0893	Tinidazole	19387-91-8	50ul/10mMol/L	PLATE 011	E	11	CCS(=O)(=O)CCn1c(C)ncc1[N+](=O)[O-]	C8H13N3O4S	247.27	Tinidazolea is a 5-nitroimidazole derivative with the antiprotozoal property. Although the mechanism of action has not been fully elucidated, it has been suggested that tinidazole is metabolized and yields nitrite anions and metronidazole. Metronidazole's nitro group, in turn, is reduced via the parasite ferredoxin, thereby generating a series of free nitro radicals including nitro anions. Toxici…	Microbiology&Virology	Antibiotic	Antibiotic	1. Fung HB, Doan TL. Clin Ther. 2005 Dec; 27(12):1859-84.	0.538796
939	1186968858	T1397	Sodium montmorillonite	1318-93-0	50ul/10mMol/L	PLATE 012	F	10	O.[O--].[O--].[O--].[Al+3].[Al+3].O=[Si]=O.O=[Si]=O.O=[Si]=O.O=[Si]=O	Al2O9Si3	282.21	Sodium montmorillonite can catalyze reactions of the 5'-phosphorimidazolide of adenosine used as a model generated RNA type oligomers.	Others	Others	Others	1. Joshi PC, Aldersley MF. J Mol Evol. 2013 Jun;76(6):371-9	0.538696
1147	1186970277	T2395	Vortioxetine	508233-74-7	50ul/10mMol/L	PLATE 015	C	8	Cc1cc(C)c(Sc2ccccc2N2CCNCC2)cc1	C18H22N2S	298.45	Vortioxetine is a serotonergic antidepressant used for major depression disorders. Vortioxetine has been associated with a low rate of minor serum aminotransferase elevations during treatment.	GPCR/G Protein; Neuroscience	5-HT1A; 5-HT1B; 5-HT3A; 5-HT7; SERT	5-HT Receptor modulator	1. Bang-Andersen B, et al. J Med Chem, 2011, 54(9), 3206-3221.	0.537438
490	1186973658	T1012	Acebutolol hydrochloride	34381-68-5	50ul/10mMol/L	PLATE 007	A	11	Cl.CCCC(=O)Nc1cc(C(=O)C)c(OCC(O)CNC(C)C)cc1	C18H29ClN2O4	372.89	Acebutolol acts as a cardioselective beta-adrenergic antagonist with little effect on bronchial receptors and has intrinsic sympathomimetic properties. Acebutolol Hydrochloride is the hydrochloride salt form of acebutolol, a synthetic butyranilide derivative with hypotensive and antiarrhythmic activity. Having stabilizing and quinidine-like effects on cardiac rhythm, Acebutolol is used in ventric…	GPCR/G Protein	β-adrenergic receptor	Adrenergic Receptor antagonist	1. van den Meiracker AH, et al. J Cardiovasc Pharmacol. 1988 Apr;11(4):413-23.	0.537216
669	1186971253	T1190	Cefmenoxime hydrochloride	75738-58-8	50ul/10mMol/L	PLATE 009	C	10	Cl.C(=O)(/C(=N\OC)/c1nc(sc1)N)N[C@H]1[C@@H]2N(C(=C(CS2)CSc2n(nnn2)C)C(=O)O)C1=O	C32H35ClN18O10S6	1059.58	Cefmenoxime hydrochloride is a cephalosporin antibiotic that is administered intravenously or intramuscularly. It is active against most common gram-positive and gram-negative microorganisms, is a potent inhibitor of Enterobacteriaceae, and is highly resistant to hydrolysis by beta-lactamases. The drug has a high rate of efficacy in many types of infection and to date, no severe side effects have…	Microbiology&Virology	PBPs; Fts1	Antibacterial inhibitor; Antifection inhibitor	1. Tsuchiya K, et al. Antimicrob Agents ChemOthers. 1981 Jan;19(1):56-65.	0.537102
1316	1186971613	T1708	Pimobendan	74150-27-9	50ul/10mMol/L	PLATE 017	D	7	c12c([nH]c(n1)c1ccc(cc1)OC)ccc(c2)C1=NNC(=O)CC1C	C19H18N4O2	334.37	Pimobendan is a selective inhibitor of PDE3 (IC50: 0.32 μM).	Metabolism	PDE3	PDE inhibitor	1. Beier N, et al. J Cardiovasc Pharmacol, 1991, 18(1), 17-27.	0.536422
668	1186971245	T1189	Milnacipran hydrochloride	101152-94-7	50ul/10mMol/L	PLATE 009	C	9	Cl.C1[C@@H]([C@@]1(C(=O)N(CC)CC)c1ccccc1)CN	C15H23ClN2O	282.81	Levomilnacipran is a serotonin and norepinephrine reuptake inhibitor used to treat major depressive disorders. Levomilnacipran is an enantiomer of milnacipran, which is used to treat fibromyalgia. Levomilnacipran and milnacipran have been associated with a low rate of transient elevations in serum aminotransferase levels during treatment and with rare instances of clinically apparent acute liver …	Neuroscience	norepinephrine transporter (NET); norepinephrine transporter (SERT)	Norepinephrine inhibitor	1. Chen C, et al. Bioorg Med Chem Lett, 2008, 18(4), 1346-1349.	0.535424
437	1186973733	T0078L	Lapatinib ditosylate monohydrate	388082-78-8	50ul/10mMol/L	PLATE 006	D	8	n1cnc(c2cc(ccc12)c1oc(cc1)CNCCS(=O)(=O)C)Nc1cc(c(cc1)OCc1cc(ccc1)F)Cl.c1(ccc(cc1)C)S(=O)(=O)O.O.c1(ccc(cc1)C)S(=O)(=O)O	C29H26ClFN4O4S·2(C7H8O3S)·H2O	943.47	Lapatinib is a tyrosine kinase receptor inhibitor used in the therapy of advanced breast cancer and other solid tumors. Lapatinib therapy is associated with transient elevations in serum aminotransferase levels and rare instances of clinically apparent acute liver injury.	Angiogenesis; JAK/STAT signaling; Tyrosine Kinase/Adaptors	EGFR; HER2/ErbB2	EGFR inhibitor	1. Rusnak DW, et al. Mol Y Ther, 2001, 1(2), 85-94.	0.533871
2028	1186938896	T6392	AR-42	935881-37-1	50ul/10mMol/L	PLATE 026	C	9	CC(C)[C@H](C(=O)Nc1ccc(cc1)C(=O)NO)c1ccccc1	C18H20N2O3	312.36	AR-42 is an HDAC inhibitor (IC50: 30 nM).	Chromatin/Epigenetic; DNA Damage/DNA Repair; NF-Κb	HDAC	HDAC inhibitor	1. Lu Q, et al. J Med Chem, 2005, 48(17), 5530-5535.	0.53268
1002	1186970431	T0929	Docusate sodium	577-11-7	50ul/10mMol/L	PLATE 013	E	3	[Na+].CCCCC(CC)COC(=O)CC(C(=O)OCC(CC)CCCC)S(=O)(=O)[O-]	C20H37NaO7S	444.56	Docusate is an orally available, over-the-counter laxative and stool softener used to treat or prevent constipation. Docusate has not been linked to serum enzyme elevations during therapy or to clinically apparent liver injury with jaundice.	Endocrinology/Hormones; GPCR/G Protein; Neuroscience	Opioid Receptor	Opioid Receptor antagonist	1. Nader ME, et al. Otolaryngol Head Neck Surg. 2012 Mar;146(3):455-60.	0.532233
1997	1186938413	T6838	FLLL32	1226895-15-3	50ul/10mMol/L	PLATE 025	H	8	C1(CCCCC1)(C(=O)/C=C/c1cc(c(OC)cc1)OC)C(=O)/C=C/c1cc(c(cc1)OC)OC	C28H32O6	464.55	FLLL32 is an effective JAK2/STAT3 inhibitor (IC50 of <5 μM).	Angiogenesis; Chromatin/Epigenetic; JAK/STAT signaling; Stem Cells	JAK2	JAK inhibitor	1. Fossey SL., et al. The novel curcumin analog FLLL32 decreases STAT3 DNA binding activity and expression, and induces apoptosis in osteosarcoma cell lines. BMC Cancer. 2011 Mar 28;11:112.	0.531938
189	1186972212	T0066	Dichlorophen	97-23-4	50ul/10mMol/L	PLATE 003	C	10	Oc1c(Cc2c(O)ccc(Cl)c2)cc(Cl)cc1	C13H10Cl2O2	269.13	Dichlorophen is a nontoxic laxative vermicide of chlorinated phenol compound. Dichlorophen is used as a veterinary fungicide, anthelmintic, and anti-protozoan, as well as an ingredient in antimicrobial soaps and shampoos. This agent probably acts by increasing the clearing of intestinal contents, thereby eradicating tapeworm infections from the intestines.	Others	Others	Others	1. Langrand J, et al. Clin Toxicol (Phila). 2013 Mar;51(3):178-81.	0.530928
695	1186971224	T1228	Cefonicid sodium	61270-78-8	50ul/10mMol/L	PLATE 009	F	6	c1cc(ccc1)[C@H](C(=O)N[C@H]1[C@H]2SCC(=C(N2C1=O)C(=O)[O-])CSc1nnnn1CS(=O)(=O)[O-])O.[Na+].[Na+]	C18H16N6Na2O8S3	586.53	Cefonicid binds to and inactivates penicillin-binding proteins (PBPs) located on the inner membrane of the bacterial cell wall. Cefonicid Sodium is the sodium salt form of cefonicid, a semisynthetic second-generation cephalosporin with antibacterial activity. PBPs are enzymes involved in the terminal stages of assembling the bacterial cell wall and in reshaping the cell wall during growth and div…	Microbiology&Virology	PBPs	Antibacterial inhibitor	1. Rake JB, et al. J Antibiot (Tokyo). 1984 May;37(5):572-6.	0.528971
706	1186971233	T1239	Indacaterol maleate	753498-25-8	50ul/10mMol/L	PLATE 009	G	7	[nH]1c(=O)ccc2c(ccc(c12)O)[C@H](CNC1Cc2c(C1)cc(c(c2)CC)CC)O.C(=O)(/C=C\C(=O)O)O	C24H28N2O3	508.56	Indacaterol Maleate is an ultra-long-acting β-adrenoceptor agonist.	GPCR/G Protein	β1-adrenoceptor; β2-adrenoceptor	Adrenergic Receptor agonist	1. Battram C, et al. J Pharmacol Exp Ther, 2006, 317(2), 762-770.	0.528842
745	1186969495	T0167	Vinpocetine	42971-09-5	50ul/10mMol/L	PLATE 010	C	6	N12CCc3c4n(C(=C[C@@]([C@H]14)(CCC2)CC)C(=O)OCC)c1c3cccc1	C22H26N2O2	350.45	Vinpocetine is a selective inhibitor of cyclic GMP phosphodiesterase (PDE).	Membrane transporter/Ion channel; Metabolism; NF-Κb	NF-κB; PDE; Sodium Channel	NF-κB inhibitor; PDE inhibitor; Sodium Channel inhibitor	1. Medina AE, et al. Proc Natl Acad Sci U S A. 2010 Jun 1; 107(22):9921-2.	0.528441
691	1186971192	T1212	Toradol	74103-07-4	50ul/10mMol/L	PLATE 009	F	2	c1ccc(cc1)C(=O)c1ccc2n1CCC2C(=O)O.OCC(CO)(CO)N	C19H24N2O6	376.4	Ketorolac non-selective inhibits the enzymes cyclooxygenase 1 (COX-1) and COX-2with anti-inflammatory, analgesic, and antipyretic activities.	Immunology/Inflammation; Neuroscience	COX-1; COX-2	COX inhibitor	1. Hocherl K, et al. Am J Physiol Renal Physiol. 2002 Aug;283(2):F294-301.	0.527939
1625	1186969399	T6736	Zafirlukast	107753-78-6	50ul/10mMol/L	PLATE 021	C	6	Cc1ccccc1S(=O)(=O)NC(=O)c1cc(c(cc1)Cc1cn(c2c1cc(cc2)NC(=O)OC1CCCC1)C)OC	C31H33N3O6S	575.68	Zafirlukast is an orally available leukotriene receptor antagonist which is widely used for the prophylaxis and chronic treatment of asthma.	Others	leukotriene receptor	Others antagonist	1. Kassahun K, et al. Chem Res Toxicol,2005, 18(9), 1427-1437.	0.527785
1994	1186938389	T6291	WZ4003	1214265-58-3	50ul/10mMol/L	PLATE 025	H	5	C(=O)(CC)Nc1cc(ccc1)Oc1nc(ncc1Cl)Nc1c(cc(cc1)N1CCN(CC1)C)OC	C25H29ClN6O3	496.99	WZ4003, a highly selective NUAK kinase inhibitor, is with IC50 of 20 nM and 100 nM for NUAK1 and NUAK2, respectively. It is no significant inhibition on 139 other kinases.	PI3K/Akt/mTOR signaling	NUAK1; NUAK2	AMPK inhibitor	1. Banerjee S, et al. Biochem J. 2014, 457(1), 215-225.	0.527353
522	1186973598	T1052	Proglumide	6620-60-6	50ul/10mMol/L	PLATE 007	E	3	CCCN(CCC)C(=O)C(CCC(=O)O)NC(=O)c1ccccc1	C18H26N2O4	334.42	Proglumide is a cholecystokinin antagonist, which blocks both the CCKA and CCKB subtypes. Proglumide is a drug that exerts an inhibitory effect on gastric secretion and reduces gastrointestinal motility. It is used clinically in the drug therapy of gastrointestinal ulcers.	GPCR/G Protein	CCK	cholecystokinin antagonist	1. Bunney BS,et al. Ann N Y Acad Sci. 1985;448:345-51.	0.527308
1381	1186970133	T6211	Posaconazole	171228-49-2	50ul/10mMol/L	PLATE 018	C	2	CC[C@@H]([C@H](C)O)n1c(=O)n(cn1)c1ccc(cc1)N1CCN(CC1)c1ccc(cc1)OC[C@H]1C[C@](OC1)(Cn1cncn1)c1c(cc(cc1)F)F	C37H42F2N8O4	700.78	Posaconazole is a sterol C14ɑ demethylase inhibitor (IC50: 0.25 nM).	Others	Others	Others inhibitor	1. Benaim G, et al. J Med Chem. 2006, 49(3), 892-389.	0.526071
1916	1186937157	T1929	Filgotinib	1206161-97-8	50ul/10mMol/L	PLATE 024	H	7	O=C(Nc1nn2c(cccc2c2ccc(CN3CCS(=O)(=O)CC3)cc2)n1)C1CC1	C21H23N5O3S	425.5	GLPG0634(filgotinib) is a selective JAK1 inhibitor. The IC50 values against JAK1, JAK2, JAK3, and TYK2 are 10 nM, 28 nM, 810 nM, and 116 nM, respectively.	Angiogenesis; Proteases/Proteasome; Chromatin/Epigenetic; JAK/STAT signaling; Stem Cells	JAK1; JAK2; JAK3; Tyk2	JAK inhibitor; Tyrosine Kinases inhibitor	1. Van Rompaey L, et al. J Immunol. 2013, 191(7), 3568-3577.	0.525307
467	1186973736	T0979	Dequalinium chloride	522-51-0	50ul/10mMol/L	PLATE 006	G	8	[Cl-].Cc1[n+](CCCCCCCCCC[n+]2c(C)cc(N)c3ccccc23)c2ccccc2c(N)c1.[Cl-]	C30H40Cl2N4	527.59	Dequalinium Chloride, a topical bacteriostat, is a selective blocker of apamin-sensitive K+ channels. It is used in wound dressings and mouth infections and may also have antifungal action, but may cause skin ulceration.	Cytoskeletal Signaling	PKC	PKC inhibitor	1. Manetta A, et al. Gynecol Oncol, 1993, 50(1), 38-44.	0.52469
1871	1186937113	T1807	JW55	664993-53-7	50ul/10mMol/L	PLATE 024	D	2	COc1ccc(cc1)C1(CCOCC1)CNC(=O)c1ccc(cc1)NC(=O)c1ccco1	C25H26N2O5	434.48	JW 55 is an effective and selective β-catenin signaling pathway inhibitor, works by inhibition of the PARP domain of tankyrase 1 and tankyrase 2 (TNKS1/2).	Metabolism	TNKS1; TNKS2	PPAR inhibitor	1. Waaler J, et al. Y Res. 2012 Jun 1;72(11):2822-32.	0.523969
662	1186971197	T1181	Gefitinib	184475-35-2	50ul/10mMol/L	PLATE 009	C	3	COc1c(OCCCN2CCOCC2)cc2c(Nc3cc(Cl)c(F)cc3)ncnc2c1	C22H24ClFN4O3	446.91	Gefitinib is a Kinase Inhibitor. The mechanism of action of gefitinib is as a Protein Kinase Inhibitor.	Proteases/Proteasome	Tyr1173 (NR6W cells); Tyr1173 (NR6wtEGFR cells); Tyr992 (NR6W cells); Tyr992 (NR6wtEGFR cells)	Tyrosine Kinases inhibitor	1. Ciardiello F, et al. Clin Y Res. 2000 May;6(5):2053-63.	0.523939
1136	1186970268	T0189L	Pemetrexed disodium	150399-23-8	50ul/10mMol/L	PLATE 015	B	7	[Na+].Nc1nc2c(c(CCc3ccc(cc3)C(=O)N[C@@H](CCC(=O)[O-])C(=O)[O-])c[nH]2)c([O-])n1.[Na+]	C20H19N5Na2O6	471.37	Pemetrexed is a parenterally administered folate antagonist and antineoplastic agent, used in the treatment of non-small cell lung cancer and malignant mesothelioma. Pemetrexed therapy has been associated with moderate rates of serum enzyme elevations during therapy, but has not been convincingly linked to instances of acute, clinically apparent liver injury.	DNA Damage/DNA Repair; Metabolism	DHFR; GARFT; Thymidylate synthase	DHFR inhibitor; DNA/RNA Synthesis inhibitor	1. Teicher BA, et al. Clin Y Res. 2000 Mar;6(3):1016-23.	0.523554
1959	1186938425	T6639	RG2833	1215493-56-3	50ul/10mMol/L	PLATE 025	D	10	O=C(Nc1ccccc1N)CCCCCNC(=O)c1ccc(C)cc1	C20H25N3O2	339.43	RG2833 (RGFP109), a brain-penetrant HDAC inhibitor, is with IC50 of 60 nM and 50 nM for HDAC1 and HDAC3, respectively.	Chromatin/Epigenetic; DNA Damage/DNA Repair; NF-Κb	HDAC1; HDAC3	HDAC inhibitor	1. Rai M, et al. PLoS One. 2010, 5(1), e8825.	0.523227
1064	1186969295	T1453	Phenformin hydrochloride	834-28-6	50ul/10mMol/L	PLATE 014	C	5	c1(CCNC(=N)NC(=N)N)ccccc1.Cl	C10H16ClN5	241.72	Phenformin is an agent belonging to the biguanide class of antidiabetics with antihyperglycemic activity.	Membrane transporter/Ion channel; PI3K/Akt/mTOR signaling	AMPK; Potassium Channel	AMPK activator; Potassium Channel inhibitor	1. Sakamoto K, et al. Am J Physiol Endocrinol Metab, 2004, 287(2), E310-317.	0.52314
450	1186973758	T0344L	Miconazole nitrate	22832-87-7	50ul/10mMol/L	PLATE 006	E	11	O[N+](=O)[O-].Clc1cc(Cl)c(COC(Cn2ccnc2)c2c(Cl)cc(Cl)cc2)cc1	C18H15Cl4N3O4	479.15	Miconazole nitrate, an imidazole antifungal agent, selectively affects the integrity of fungal cell membranes, high in ergosterol content and different in composition from mammalian cells membranes.	Others	Others	Others	1. Birsan M, et al. Rev Med Chir Soc Med Nat Iasi. 2014 Jan-Mar;118(1):225-31.	0.523021
686	1186971231	T1296	Aminopar	65-49-6	50ul/10mMol/L	PLATE 009	E	7	c1(c(cc(cc1)N)O)C(=O)O	C7H7NO3	153.14	Aminosalicylic Acid is an analog of para-aminobenzoic acid (PABA) with antitubercular activity.	Immunology/Inflammation; Metabolism; NF-Κb; Neuroscience	COX-2; ALOX5; MPO; NF-κB	COX inhibitor; Lipoxygenase; MPO; NF-κB inhibitor	1. Mifflin RC, et al. Mol Pharmacol. 2004 Feb;65(2):470-8.	0.522519
1695	1186968534	T6120	Pralatrexate	146464-95-1	50ul/10mMol/L	PLATE 022	B	6	C#CCC(Cc1cnc2c(n1)c(nc(n2)N)N)c1ccc(cc1)C(=O)N[C@@H](CCC(=O)O)C(=O)O	C23H23N7O5	477.47	Pralatrexate is a folate analogue inhibitor of dihydrofolate reductase (DHFR) exhibiting high affinity for reduced folate carrier-1 (RFC-1) with antineoplastic and immunosuppressive activities.	Metabolism	DHFR	DHFR inhibitor	1. Marchi E, et al. Clin Cancer Res, 2010, 16(14), 3648-3658.	0.518866
234	1186972177	T0168	Depofemin	313-06-4	50ul/10mMol/L	PLATE 003	H	5	C[C@]12CC[C@H]3[C@H]([C@@H]1CC[C@@H]2OC(=O)CCC1CCCC1)CCc1c3ccc(c1)O	C26H36O3	396.58	Estradiol cypionate, the 17 β-cyclopentylpropinate ester of estradiol, inhibits ET-1 synthesis via estrogen receptor.	Endocrinology/Hormones	ER	Estrogen/progestogen Receptor agonist	1. Oriowo MA, et al. Contraception, 1980, 21(4), 415-424.	0.518144
206	1186972190	T0121	Azelnidipine	123524-52-7	50ul/10mMol/L	PLATE 003	E	7	CC(C)OC(=O)C1=C(C)NC(=C(C1c1cc(ccc1)[N+](=O)[O-])C(=O)OC1CN(C1)C(c1ccccc1)c1ccccc1)N	C33H34N4O6	582.65	Azelnidipine is a dihydropyridine used as calcium channel blocker.	Membrane transporter/Ion channel	Calcium Channel	Calcium Channel inhibitor	1. Kuramoto K, et al. Hypertens Res, 2003, 26(3), 201-208.	0.51732
2025	1186938872	T6532	Hesperadin	422513-13-1	50ul/10mMol/L	PLATE 026	C	6	CCS(=O)(=O)Nc1cc2c(cc1)NC(=O)/C/2=C(/c1ccccc1)\Nc1ccc(cc1)CN1CCCCC1	C29H32N4O3S	516.65	Hesperadin(IC50=250 nM) effectively inhibits Aurora B. It potently reduces the activity of AMPK, MAPKAP-K1, MKK1, Lck, CHK1 and PHK, but it could not inhibit MKK1 activity in vivo.	Cell Cycle/Checkpoint; Chromatin/Epigenetic	Aurora B (human); TbAUK1	Aurora Kinase inhibitor	1. Hauf S, et al. J Cell Biol, 2003, 161(2), 281-294.	0.517113
460	1186973759	T0964	Floxuridine	50-91-9	50ul/10mMol/L	PLATE 006	F	11	[C@@H]1(n2c(=O)[nH]c(=O)c(c2)F)O[C@@H]([C@H](C1)O)CO	C9H11FN2O5	246.19	Floxuridine is an antimetabolite, floxuridine inhibits thymidylate synthase, resulting in disruption of DNA synthesis and cytotoxicity.	DNA Damage/DNA Repair	Thymidylate synthase	DNA/RNA Synthesis inhibitor	1. Ferguson PJ, et al. Br J Pharmacol. 1999 Aug; 127(8):1777-86.	0.516623
685	1186971223	T1219	Sisomicin Sulfate	53179-09-2	50ul/10mMol/L	PLATE 009	E	6	OS(=O)(=O)O.OS(=O)(=O)O.OS(=O)(=O)O.OS(=O)(=O)O.OS(=O)(=O)O.NCC1=CC[C@H]([C@H](O1)O[C@@H]1[C@@H](N)C[C@H]([C@@H]([C@H]1O)O[C@H]1OC[C@]([C@@H]([C@H]1O)NC)(C)O)N)N.NCC1=CC[C@H]([C@H](O1)O[C@@H]1[C@@H](N)C[C@H]([C@@H]([C@H]1O)O[C@H]1OC[C@]([C@@H]([C@H]1O)NC)(C)O)N)N	2C19H37N5O7·5H2SO4	1385.43	Sisomicin Sulfate is the sulfate salt form of sisomicin, a broad-spectrum aminoglycoside antibiotic isolated from Micromonospora inyoensis. Sisomicin is structurally similar to gentamicin but has a unique unsaturated diamino sugar. Of the aminoglycoside antibiotics, sisomicin has the greatest activity against gram-positive bacteria.	Others	protein-synthesis	Others	1. Hendriks JG, et al. Biomaterials. 2004 Feb;25(3):545-56.	0.516583
585	1186969879	T1144	Lidocaine hydrochloride	73-78-9	50ul/10mMol/L	PLATE 008	C	6	c1(NC(=O)CN(CC)CC)c(cccc1C)C.Cl	C14H22N2O·HCl	270.8	Lidocaine hydrochloride is a local anesthetic and cardiac depressant used as an antiarrhythmic agent. Its actions are more intense and its effects more prolonged than those of PROCAINE but its duration of action is shorter than that of BUPIVACAINE or PRILOCAINE.	Membrane transporter/Ion channel	Sodium Channel	Sodium Channel inhibitor	1. Moch CInt J Pharm. 2014 Apr 10;464(1-2):91-103.	0.516454
826	1186968735	T0726	Benzydamine hydrochloride	132-69-4	50ul/10mMol/L	PLATE 011	C	7	Cl.CN(C)CCCOc1nn(Cc2ccccc2)c2ccccc12	C19H23N3O·HCl	345.87	Benzydamine hydrochloride, a locally-acting nonsteroidal anti-inflammatory drug, has local anaesthetic and analgesic properties.	Immunology/Inflammation; Neuroscience	COX	COX inhibitor	1. Epstein JB, et al. Int J Radiat Oncol Biol Phys, 1989, 16(6), 1571-1575.	0.516296
586	1186969887	T1145	Diminazene Aceturate	908-54-3	50ul/10mMol/L	PLATE 008	C	7	c1(ccc(cc1)/N=N/Nc1ccc(cc1)C(=N)N)C(=N)N.CC(=O)NCC(=O)O.CC(=O)NCC(=O)O	C22H29N9O6	515.52	Diminazene is a trypanocidal agent.	Others; Proteases/Proteasome	Peroxiredoxin-5; QacR; Trypsin-1	Others; Serine Protease	1. Overington JP, et al. Nat Rev Drug Discov. 2006 Dec;5(12):993-6.	0.515938
1989	1186938428	T3953	Salermide	1105698-15-4	50ul/10mMol/L	PLATE 025	G	10	O=C(Nc1cccc(/N=C/c2c3ccccc3ccc2O)c1)C(C)c1ccccc1	C26H22N2O2	394.47	Salermide is an inhibitor of Sirt1 and Sirt2, causing strong cancer-specific apoptotic cell death.	Chromatin/Epigenetic; DNA Damage/DNA Repair	SIRT1; SIRT2	Sirtuin inhibitor	1. Lara E, et al. Salermide, a Sirtuin inhibitor with a strong cancer-specific proapoptotic effect. Oncogene. 2009 Feb 12;28(6):781-91.	0.515892
842	1186968705	T0882	D-Camphor	464-49-3	50ul/10mMol/L	PLATE 011	E	3	C12CC[C@@](C(=O)C1)(C2(C)C)C	C10H16O	152.24	(+)-Camphor is the oil extracted from the wood of the Camphor tree Cinnamomum Camphora with anti-inflammatory and analgesic properties.	Membrane transporter/Ion channel	TRPV3	TRP/TRPV Channel inhibitor	1. Imming P, et al. Nat Rev Drug Discov. 2006 Oct; 5(10):821-34.	0.514537
1341	1186971576	T2330	Rilpivirine	500287-72-9	50ul/10mMol/L	PLATE 017	G	2	N(c1c(cc(cc1C)/C=C/C#N)C)c1nc(Nc2ccc(cc2)C#N)ncc1	C22H18N6	366.42	Rilpivirine is a diarylpyrimidine derivative and reverse transcriptase inhibitor with antiviral activity against HIV-1 that is used in the treatment of HIV infections.	Microbiology&Virology	Reverse Transcriptase	Reverse Transcriptase inhibitor	1. Janssen PA, et al. J Med Chem. 2005, 48(6), 1901-1909.	0.514404
710	1186963617	T1237	Azathioprine	446-86-6	50ul/10mMol/L	PLATE 009	G	11	Cn1cnc(c1Sc1ncnc2c1[nH]cn2)[N+](=O)[O-]	C9H7N7O2S	277.26	Azathioprine, an immunosuppressive agent, inhibits purine synthesis and GTP-binding protein Rac1 activation.	Cell Cycle/Checkpoint; Endocrinology/Hormones	HGPRT; Rac1	GPR inhibitor; Rho inhibitor	1. Tiede I, et al. J Clin Invest, 2003, 111(8), 1133-1145.	0.513615
152	1186972449	T0072	Adiphenine hydrochloride	50-42-0	50ul/10mMol/L	PLATE 002	H	3	Cl.CCN(CC)CCOC(=O)C(c1ccccc1)c1ccccc1	C20H25NO2·HCl	347.88	Adiphenine hydrochloride, a nicotinic receptor inhibitor, can be used as an antispasmodic drug.	Neuroscience	Nicotinic Receptor	AChR antagonist	1. Spitzmaul G, et al. Br J Pharmacol. 2009 Jul;157(5):804-17.	0.513608
1161	1186970231	T2401	Alogliptin Benzoate	850649-62-6	50ul/10mMol/L	PLATE 015	E	2	Cn1c(=O)cc(n(c1=O)Cc1ccccc1C#N)N1CCC[C@H](C1)N.c1ccc(cc1)C(=O)O	C25H27N5O4	461.51	Alogliptin Benzoate(SYR 322), an effective and specific DPP-4 inhibitor (IC50<10 nM), exhibits greater than 10, 000-fold selectivity over DPP-8/9. Alogliptin may inhibit inflammatory responses by preventing the toll-like receptor 4 (TLR-4)-mediated formation of proinflammatory cytokines.	Proteases/Proteasome	DPP-4	DPP-4 inhibitor	1. Feng J, et al. J Med Chem, 2007, 50(10), 2297-2300.	0.512975
863	1186968715	T0131	Cepharanthine	481-49-2	50ul/10mMol/L	PLATE 011	G	4	COc1c2Oc3ccc(C[C@@H]4N(C)CCc5cc6c(OCO6)c(Oc6c(OC)cc7CCN(C)[C@H](Cc(cc1)c2)c7c6)c45)cc3	C37H38N2O6	606.73	Cepharanthine, a biscoclaurine alkaloid, suppresses tumor necrosis factor (TNF)-α-mediated NFκB stimulation, plasma membrane lipid peroxidation and platelet aggregation and inhibits cytokine production.	Others	Others	Others inhibitor	1. Huang H, et al. Inflammation. 2014 Feb;37(1):235-46.	0.512407
688	1186971247	T1208	Citicoline sodium	33818-15-4	50ul/10mMol/L	PLATE 009	E	9	[C@@H]1(n2c(=O)nc(cc2)N)O[C@@H]([C@H]([C@H]1O)O)COP(=O)(OP(=O)(OCC[N+](C)(C)C)[O-])[O-].[Na+]	C14H25N4NaO11P2	510.31	Citicoline is an endogenous intermediate in the synthesis of phosphatidylcholine. It also serves as a choline donor in the biosynthesis of the neurotransmitter acetylcholine. Citicholine demonstrates protective effects in cerebral ischemia, traumatic brain injury, and memory disorders. Exogenous administration of citicoline to rodents (500 mg/kg i.p. immediately after ischemia and at 3-h reperfus…	Others	phosphatidylcholine	Others	1. McMaster CR, et al. Phosphatidylcholine biosynthesis via the CDP-choline pathway in Saccharomyces cerevisiae. Multiple mechanisms of regulation. J Biol Chem. 1994 May 20;269(20):14776-83.	0.512195
1624	1186969391	T3316	Fluoromethalone	426-13-1	50ul/10mMol/L	PLATE 021	C	5	C1=CC(=O)C=C2[C@H](C[C@H]3[C@@H]4CC[C@]([C@]4(C[C@@H]([C@@]3([C@@]12C)F)O)C)(O)C(=O)C)C	C22H29FO4	376.46	Fluorometholone is a corticosteroid, most often used after laser-based refractive surgery. It is marketed under the brand names FML (Allergan) and Flarex (Alcon). Fluorometholone acetate ophthalmic suspension is indicated for use in the treatment of steroid responsive inflammatory conditions of the palpebral and bulbar conjunctiva, cornea, and anterior segment of the eye.	Others	Others	Others	1. Tong Lin, MD. Medicine (Baltimore). 2015 Feb; 94(7): 551.	0.51176
1120	1186969348	T1556	Ornidazole	16773-42-5	50ul/10mMol/L	PLATE 014	H	11	n1(c(cnc1C)[N+](=O)[O-])CC(CCl)O	C7H10ClN3O3	219.63	Ornidazole is a nitroimidazole antiprotozoal agent used in ameba and trichomonas infections. It is partially plasma-bound and also has radiation-sensitizing action.	Others	Others	Others	1. Rutgeerts P et al. Gastroenterology, 2005, 128(4):856-861.	0.511736
1886	1186937154	T2515	Roxadustat	808118-40-3	50ul/10mMol/L	PLATE 024	E	7	Cc1nc(c(c2c1cc(cc2)Oc1ccccc1)O)C(=O)NCC(=O)O	C19H16N2O5	352.34	Roxadustat is an orally bioavailable, hypoxia-inducible factor prolyl hydroxylase inhibitor (HIF-PHI), with potential anti-anemic activity.	Angiogenesis; Chromatin/Epigenetic	HIF-PH	HIF inhibitor	1. Seeley, TW, et al. U.S. Pat. Appl. Publ. 2007, US 20070292433 A1 20071220.	0.511483
923	1186968809	T0933	Delta-Gluconolactone	90-80-2	50ul/10mMol/L	PLATE 012	E	4	C1(=O)[C@H](O)[C@@H](O)[C@H](O)[C@@H](CO)O1	C6H10O6	178.14	Gluconolactone is a naturally-occurring food additive used as a sequestrant, an acidifier, or a curing, pickling, or leavening agent. It is a cyclic ester of D-gluconic acid. Pure gluconolactone is a white odorless crystalline powder.	Others	LPH	Others	1. Pocker Y, Green E. J Am Chem Soc. 1973 Jan 10;95(1):113-9.	0.51113
321	1186973490	T0281	Meclocycline sulfosalicylate salt	73816-42-9	50ul/10mMol/L	PLATE 005	A	2	[C@@H]1([C@@H]2[C@H](C3C(=C)c4c(ccc(c4C(=C3C(=O)[C@@]2(C(=C(C1=O)C(=O)N)O)O)O)O)Cl)O)N(C)C.c1cc(c(cc1S(=O)(=O)O)C(=O)O)O	C22H21ClN2O8·C7H6O6S	695.05	Meclocycline (INN), a tetracycline antibiotic, is used topically (i.e. for skin infections) as it is totally insoluble in water and may damage kidney and liver if given systemically.	Others	Others	Others	1. Grio R, et al. Minerva Ginecol. 1986 Mar;38(3):163-5.	0.511111
682	1186971199	T1216	Diethylstilbestrol	56-53-1	50ul/10mMol/L	PLATE 009	E	3	Oc1ccc(cc1)/C(=C(\CC)/c1ccc(O)cc1)/CC	C18H20O2	268.35	Diethylstilbestrol is used in the treatment of menopausal and postmenopausal disorders.	Endocrinology/Hormones	ER	Estrogen/progestogen Receptor agonist	1. Greschik H, et al. J Biol Chem. 2004 Aug 6;279(32):33639-46.	0.511034
1962	1186938370	T3405	6-Gingerol	23513-14-6	50ul/10mMol/L	PLATE 025	E	3	CCCCC[C@@H](CC(=O)CCc1cc(c(cc1)O)OC)O	C17H26O4	294.4	6-Gingerol, an antioxidant, protects HL-60 cells from oxidative stress. It has protective effects for Yous tumors in the pancreas, ovaries, breast tissue, the bowel, among other tissues.	Others	Others	Others	1. Tzeng TF, et al. Phytomedicine. 2015 Apr 15;22(4):452-61.	0.510697
509	1186973652	T1048	Estradiol	50-28-2	50ul/10mMol/L	PLATE 007	C	10	C[C@]12CC[C@H]3[C@H]([C@@H]1CC[C@@H]2O)CCC4=C3C=CC(=C4)O	C18H24O2	272.38	Estradiol is an Estrogen. The mechanism of action of estradiol is as an Estrogen Receptor Agonist.	Endocrinology/Hormones	ER	Estrogen/progestogen Receptor agonist	1. Takabe K, et al. J Biol Chem, 2010, 285(14), 10477-10486.	0.509908
582	1186969855	T1141	Fenbendazole	43210-67-9	50ul/10mMol/L	PLATE 008	C	3	c12c([nH]c(n2)NC(=O)OC)ccc(c1)Sc1ccccc1	C15H13N3O2S	299.35	Fenbendazole is an antinematodal benzimidazole used in veterinary medicine.	Others	Antiparasitic	Others	1. Yu CG, et al. Neuroscience. 2014 Jan 3;256:163-9.	0.509485
1881	1186937114	T2495	Lomeguatrib	192441-08-0	50ul/10mMol/L	PLATE 024	E	2	Nc1nc2c([nH]cn2)c(OCc2cc(Br)cs2)n1	C10H8BrN5OS	326.17	Lomeguatrib, a modified guanine base, inhibits the activity of DNA repair protein O(6)-alkylguanine-DNA alkyltransferase (MGMT) .	DNA Damage/DNA Repair	O6-alkylguanine-DNA-alkyltransferas	DNA Alkylation inhibitor	1. McElhinney RS, et al. J Med Chem, 1998, 41(26), 5265-5271.	0.509476
671	1186971190	T1193	Clomifene citrate	50-41-9	50ul/10mMol/L	PLATE 009	D	2	CCN(CC)CCOc1ccc(cc1)C(=C(c1ccccc1)Cl)c1ccccc1.C(C(=O)O)C(CC(=O)O)(C(=O)O)O	C32H36ClNO8	598.1	Clomifene Citrate is a selective estrogen receptor modulator.	Endocrinology/Hormones	ER	Estrogen/progestogen Receptor agonist	1. Batra S, et al. Y Chemother Pharmacol,1990, 26(4), 310-312.	0.508711
663	1186971205	T1184	Rivaroxaban	366789-02-8	50ul/10mMol/L	PLATE 009	C	4	C1OCCN(C1=O)c1ccc(cc1)N1C[C@@H](OC1=O)CNC(=O)c1sc(cc1)Cl	C19H18ClN3O5S	435.88	Rivaroxaban is an orally bioavailable oxazolidinone derivative and direct inhibitor of the coagulation factor Xa with anticoagulant activity. Upon oral administration, rivaroxaban selectively binds to both free factor Xa and factor Xa bound in the prothrombinase complex. This interferes with the conversion of prothrombin (factor II) to thrombin and eventually prevents the formation of cross-linke…	Metabolism; Others	Factor Xa; Thrombin	Factor Xa inhibitor; Thrombin inhibitor	1. Perzborn E, et al. J Thromb Haemost, 2005, 3(3), 514–521.	0.508711
1710	1186968575	T6723	Voglibose	83480-29-9	50ul/10mMol/L	PLATE 022	C	11	[C@]1([C@H]([C@@H]([C@H]([C@H](C1)NC(CO)CO)O)O)O)(O)CO	C10H21NO7	267.28	Voglibose, an N-substituted derivative of valiolamine, exhibits excellent inhibitory activity against α-glucosidases and action against hyperglycemia and various disorders caused by hyperglycemia.	Metabolism	α-glucosidase	Glucokinase modulator	1. Chen X, et al. Curr Med Chem, 2006, 13(1), 109-116.	0.507851
937	1186968842	T1394	Ibuprofen	15687-27-1	50ul/10mMol/L	PLATE 012	F	8	c1(C(C(=O)O)C)ccc(cc1)CC(C)C	C13H18O2	206.28	Ibuprofen is a propionic acid derivate and nonsteroidal anti-inflammatory drug (NSAID) with anti-inflammatory, analgesic, and antipyretic effects. Ibuprofen inhibits the activity of cyclo-oxygenase I and II, resulting in a decreased formation of precursors of prostaglandins and thromboxanes.	Immunology/Inflammation; Neuroscience	COX-1; COX-2	COX inhibitor	1. Noreen Y, et al. J Nat Prod, 1998, 61(1), 2-7.	0.505565
896	1186968830	T2546	Pimozide	2062-78-4	50ul/10mMol/L	PLATE 012	B	7	Fc1ccc(C(c2ccc(F)cc2)CCCN2CCC(n3c4c([nH]c3=O)cccc4)CC2)cc1	C28H29F2N3O	461.55	Pimozide is a diphenylbutylpiperidine derivative and a dopamine antagonist with the antipsychotic property. Pimozide selectively inhibits type 2 dopaminergic receptors in the central nervous system (CNS), thereby decreasing dopamine neurotransmission and reducing the occurrence of the motor and vocal tics and delusions of parasitosis. In addition, this agent antagonizes alpha-adrenergic and 5-HT2…	GPCR/G Protein; Membrane transporter/Ion channel; Neuroscience	D2; Potassium Channel	Dopamine Receptor antagonist; Potassium Channel inhibitor	1. Silva MR, et al. Pharmacol Toxicol. 2003 Jul;93(1):42-7.	0.505478
311	1186971865	T0271	Iodipamide	606-17-7	50ul/10mMol/L	PLATE 004	H	2	OC(=O)c1c(I)c(NC(=O)CCCCC(=O)Nc2c(I)cc(I)c(C(=O)O)c2I)c(I)cc1I	C20H14I6N2O6	1139.76	Iodipamide is a water-soluble radiographic contrast media for intravenous cholangiography and cholecystography.	Others	Others	Others	1. Fidler JL, et al. AJR Am J Roentgenol. 2013 Aug; 201(2):W271-82.	0.505057
1073	1186969288	T1465	Mupirocin	12650-69-0	50ul/10mMol/L	PLATE 014	D	4	[C@H]1([C@H](CO[C@H]([C@@H]1O)C/C(=C/C(=O)OCCCCCCCCC(=O)O)/C)C[C@H]1[C@@H](O1)[C@H]([C@H](C)O)C)O	C26H44O9	500.64	Mupirocin is a RNA synthetase inhibitor antibacterial. It has shown excellent activity against gram-positive staphylococci and streptococci.	DNA Damage/DNA Repair	DNA synthesis	DNA/RNA Synthesis inhibitor	1. Hurdle JG, et al. J Antimicrob ChemOthers. 2004 Jan;53(1):102-4.	0.504628
1923	1186938374	T1886	TAK632	1228591-30-7	50ul/10mMol/L	PLATE 025	A	4	FC1=C(NC(=O)CC2=CC(=CC=C2)C(F)(F)F)C=C(OC2=C(C#N)C3=C(C=C2)N=C(NC(=O)C2CC2)S3)C=C1	C27H18F4N4O3S	554.52	TAK-632 is a potent pan-Raf inhibitor.	Cell Cycle/Checkpoint; Angiogenesis; MAPK; Chromatin/Epigenetic; Tyrosine Kinase/Adaptors	Aurora B; FGFR3; PDGFRβ; B-Raf; C-Raf	Aurora Kinase inhibitor; FGFR inhibitor; PDGFR inhibitor; Raf inhibitor	1. Zhang Q, et al. EMBO Mol Med. 2012 Apr; 4(4): 298-312.	0.504432
184	1186972172	T0068	Fluphenazine hydrochloride	146-56-5	50ul/10mMol/L	PLATE 003	C	5	Cl.OCCN1CCN(CCCN2c3ccccc3Sc3c2cc(cc3)C(F)(F)F)CC1.Cl	C22H28Cl2F3N3OS	510.44	Fluphenazine dihydrochloride is an inhibitor of phenothiazine-class D1DR and D2DR; In studies, Fluphenazine can be used to probe the effects and metabolic process of this commonly used dopamine antagonist.	GPCR/G Protein; Neuroscience	Dopamine	Dopamine Receptor antagonist	1. Qin ZH, Weiss B. Eur J Pharmacol. 1994 Sep 15;269(1):25-33.	0.504021
1722	1186968513	T6962	Rasagiline Mesylate	161735-79-1	50ul/10mMol/L	PLATE 022	E	3	C#CCN[C@@H]1CCc2ccccc12.CS(=O)(=O)O	C13H17NO3S	267.34	Rasagiline Mesylate is a novel MAO-B inhibitor, which can treat idiopathic Parkinson's disease.	Metabolism	MAO-A; MAO-B	MAO inhibitor	1. Youdim MB, et al. Br J Pharmacol, 2001, 132(2), 500-506.	0.503867
1797	1186969608	T0328	Hexetidine	141-94-6	50ul/10mMol/L	PLATE 023	D	8	CCCCC(CC)CN1CN(CC(CC)CCCC)CC(C)(N)C1	C21H45N3	339.61	Hexetidine is a bactericidal and fungicidal antiseptic. It is used as a 0.1% mouthwash for local infections and oral hygiene.	Others	Others	Others	1. Afennich F, et al. Int J Dent Hyg. 2011 Aug;9(3):182-90.	0.503229
667	1186971237	T1188	Mizoribine	50924-49-7	50ul/10mMol/L	PLATE 009	C	8	n1(cnc(c1O)C(=O)N)[C@H]1[C@@H]([C@@H]([C@H](O1)CO)O)O	C9H13N3O6	259.22	Mizoribine belongs to the family of 1-Ribosyl-imidazolecarboxamides. Mizoribine has been investigated for the treatment of Rheumatoid Arthritis.	Proteases/Proteasome	monophosphate synthetase	Tyrosinase inhibitor	1. Turka LA, et al. J Clin Invest, 1991, 87(3), 940-948.	0.503162
216	1186972191	T0134	Imiquimod	99011-02-6	50ul/10mMol/L	PLATE 003	F	7	CC(C)Cn1cnc2c1c1ccccc1nc2N	C14H16N4	240.31	Imiquimod is an immune response modifier that acts as a toll-like receptor 7 agonist.	Immunology/Inflammation	TLR7; TLR8	TLR agonist	1. Gibson SJ, et al. Cell Immunol. 2002 Jul-Aug;218(1-2):74-86.	0.502784
212	1186972159	T0135	Estradiol valerate	979-32-8	50ul/10mMol/L	PLATE 003	F	3	CCCCC(=O)O[C@H]1CC[C@H]2[C@@H]3CCc4c(ccc(O)c4)[C@H]3CC[C@]12C	C23H32O3	356.51	β-estradiol 17-valerate (EV) is a synthetic estrogen. In hormone replacement therapy drugs, it is widely used in combination with other steroid hormones.	Endocrinology/Hormones	Androgen Receptor	Androgen Receptor agonist	1. Takabe K, et al. J Biol Chem, 2010, 285(14), 10477-10486.	0.502062
1562	1186969185	T1936	Alectinib	1256580-46-7	50ul/10mMol/L	PLATE 020	E	3	CCc1c(cc2c(c1)C(=O)c1c([nH]c3c1ccc(c3)C#N)C2(C)C)N1CCC(CC1)N1CCOCC1	C30H34N4O2	482.62	CH5424802 is an orally available inhibitor of the receptor tyrosine kinase anaplastic lymphoma kinase (ALK) with antineoplastic activity.	Angiogenesis; Proteases/Proteasome; Tyrosine Kinase/Adaptors	ALK; ALK (F1174L); ALK (R1275Q); INSR; VEGFR2 (KDR)	ALK inhibitor; Tyrosine Kinases inhibitor; VEGFR inhibitor	1. Sakamoto H, et al. Y Cell. 2011, 19(5), 679-690.	0.502022
687	1186971239	T1207	Lovastatin	75330-75-5	50ul/10mMol/L	PLATE 009	E	8	[C@H]1(C[C@H](CC(=O)O1)O)CC[C@@H]1[C@H]2[C@@H](OC(=O)[C@H](CC)C)C[C@H](C=C2C=C[C@@H]1C)C	C24H36O5	404.54	Lovastatin is an HMG-CoA Reductase Inhibitor, used for lowering cholesterol.	Metabolism	HMG-CoA reductase	HMG-CoA Reductase inhibitor	1. Pahan K, et al. J Clin Invest, 1997, 100(11), 2671-2679.	0.502
1941	1186938360	T3205	UF010	537672-41-6	50ul/10mMol/L	PLATE 025	C	2	CCCCNNC(=O)c1ccc(cc1)Br	C11H15BrN2O	271.15	UF010 is a potent and selective HADC inhibitor with IC50 ~0.06 μM, 0.1 μM, 0.5 μM and 1.5 μM for HDACs 3, 2, 1 and 8, respectively.	Chromatin/Epigenetic; DNA Damage/DNA Repair; NF-Κb	HDAC	HDAC inhibitor	1. Wang Y, et al. Chem Biol. 2015 Feb 19;22(2):273-84.	0.501222
534	1186973615	T1078	Sulfadimethoxine	122-11-2	50ul/10mMol/L	PLATE 007	F	5	COc1nc(OC)nc(NS(=O)(=O)c2ccc(N)cc2)c1	C12H14N4O4S	310.33	Sulfadimethoxine is a sulfanilamide that is used as an anti-infective agent.	Others	Others	Others	1. Song KM, et al. Biosens Bioelectron. 2012 Mar 15;33(1):113-9.	0.500967
153	1186972457	T0042	Xylometazoline hydrochloride	1218-35-5	50ul/10mMol/L	PLATE 002	H	4	Cl.Cc1cc(cc(C)c1CC1=NCCN1)C(C)(C)C	C16H24N2·HCl	280.84	Xylometazoline Hydrochloride is an α-adrenoceptor agonist usually used as nasal decongestant.	GPCR/G Protein	α1A-adrenergic receptor; α1B-adrenergic receptor; α1D-adrenergic receptor; α2A-adrenergic receptor; α2B-adrenergic receptor; α2C-adrenergic receptor	Adrenergic Receptor agonist	1. Haenisch B, Fundam Clin Pharmacol, 2010, 24(6), 729-739.	0.500928
938	1186968850	T1396	Bemegrid	64-65-3	50ul/10mMol/L	PLATE 012	F	9	C1C(=O)NC(=O)CC1(C)CC	C8H13NO2	155.19	Bemegride is a central nervous system stimulant and antidote for barbiturate poisoning.	Membrane transporter/Ion channel; Neuroscience	GABAR	GABA Receptor antagonist	1. Mistry DK, et al. Exp Physiol, 1990, 75(2),199-209.	0.500174
1144	1186970253	T2843	Aloe-emodin	481-72-1	50ul/10mMol/L	PLATE 015	C	5	OCc1cc(O)c2C(=O)c3c(cccc3O)C(=O)c2c1	C15H10O5	270.24	Aloe-emodin is an interferon-inducing agent, for JEV （IC50=1 μg/mL） and EV71（IC50=0.33 μg/mL ）.	Microbiology&Virology	HSV-1; HSV-2	HSV inhibitor	1. Li SW, et al. Eur J Pharmacol. 2014 Sep 5;738:125-32.	0.499669
146	1186972480	T0003	Sodium Nitroprusside	14402-89-2	50ul/10mMol/L	PLATE 002	G	7	[Na+].[Fe-2](N=O)(C#N)(C#N)(C#N)(C#N)C#N.[Na+]	Na2Fe(CN)5NO	261.92	Sodium Nitroprusside is a potent vasodilator, releasing in blood with no spontaneously.	Others	Atrial natriuretic peptide receptor 1	Others	1. Wink DA, et al. Arch Biochem Biophys, 1996, 331(2), 241-8.	0.499381
921	1186968793	T0928	L(+)-Ascorbic acid	50-81-7	50ul/10mMol/L	PLATE 012	E	2	C([C@@H]([C@@H]1C(=C(C(=O)O1)O)O)O)O	C6H8O6	176.12	Vitamin C is a potent reducing and antioxidant agent that functions in fighting bacterial infections, in detoxifying reactions, and in the formation of collagen.	Metabolism	VC	Vitamin antagonist	1. Witenberg B, et al. Biochem Pharmacol, 1999, 57(7), 823-832.	0.497913
482	1186973594	T1002	Etodolac	41340-25-4	50ul/10mMol/L	PLATE 007	A	3	CCc1cccc2c1[nH]c1c2CCOC1(CC)CC(=O)O	C17H21NO3	287.35	Etodolac inhibits the activity of cyclooxygenase I and II, thereby preventing the formation of prostaglandin which is involved in the induction of pain, fever, and inflammation. Etodolac is a pyranocarboxylic acid and non-steroidal anti-inflammatory drug (NSAID) with antipyretic and analgesic activities. It also inhibits platelet aggregation by blocking platelet cyclooxygenase and the subsequent …	Immunology/Inflammation; Metabolism; Neuroscience	COX; RXR-alpha	COX inhibitor; Retinoid Receptor inhibitor	1. Glaser K, et al. Eur J Pharmacol. 1995 Jul 25;281(1):107-11.	0.497825
1611	1186969366	T1521	Hydroxy Camptothecine	64439-81-2	50ul/10mMol/L	PLATE 021	B	2	CCC1(c2c(COC1=O)c(=O)n1Cc3c(c1c2)nc1ccc(cc1c3)O)O	C20H16N2O5	364.35	Hydroxy Camptothecine is an alkaloid isolated from the stem wood of the Chinese tree, Camptotheca acuminata. This compound selectively inhibits the nuclear enzyme DNA topoisomerase, type I. Several semisynthetic analogs of camptothecin have demonstrated antitumor activity.	DNA Damage/DNA Repair	Topo I	Topoisomerase inhibitor	1. Zhang S, et al. anticancer Drugs. 2014 Jul;25(6):614-23.	0.496511
315	1186971897	T0285	Isoxicam	34552-84-6	50ul/10mMol/L	PLATE 004	H	6	CN1C(=C(O)c2ccccc2S1(=O)=O)C(=O)Nc1noc(C)c1	C14H13N3O5S	335.34	Isoxicam is a non-steroidal anti-inflammatory drug that is not marketed in the United States.	Immunology/Inflammation; Neuroscience	COX	COX inhibitor	1. Burch FX. Am J Med. 1985 Oct 18;79(4B):28-32.	0.496019
701	1186971193	T1235	Lincomycin hydrochloride monohydrate	7179-49-9	50ul/10mMol/L	PLATE 009	G	2	[C@H]1(C[C@H](N(C1)C)C(=O)N[C@H]([C@@H](C)O)[C@H]1O[C@@H]([C@@H]([C@H]([C@H]1O)O)O)SC)CCC.Cl.O	C18H34N2O6S·HCl·H2O	461.01	Lincomycin hydrochloride is an antibiotic produced by Streptomyces lincolnensis var. lincolnensis. It has been used in the treatment of staphylococcal, streptococcal, and Bacteroides fragilis infections.	Microbiology&Virology	50S ribosome	ribosome inhibitor	1. Odom OW, Hardesty B. J Biol Chem. 1992 Sep 25;267(27):19117-22.	0.495419
690	1186971263	T1210	Sodium etidronate	7414-83-7	50ul/10mMol/L	PLATE 009	E	11	[Na+].OP(=O)(C(P(=O)(O)[O-])(O)C)[O-].[Na+]	C2H6Na2O7P2	249.99	Etidronate Disodium is a synthetic therapeutic diphosphonate analog of endogenous pyrophosphate. As a member of the family of drugs known as bisphosphonates, etidronate disodium differs from endogenous pyrophosphate in its resistance to enzymatic hydrolysis. This agent adsorbs to hydroxyapatite cells and reduces the number of osteoclasts, thereby inhibiting abnormal bone resorption. Etidronate ma…	Proteases/Proteasome	protein tyrosine phosphatase	Tyrosinase inhibitor	1. Grases F, et al. Circ J. 2007 Jul; 71(7):1152-6.	0.495161
679	1186971254	T1599L	Ibandronate sodium	138844-81-2	50ul/10mMol/L	PLATE 009	D	10	C(CCN(CCCCC)C)(P(=O)(O)O)(P(=O)(O)[O-])O.[Na+]	C9H22NNaO7P2	341.21	Ibandronate Sodium is a synthetic nitrogen-containing bisphosphonate, used for the treatment of osteoporosis.	Microbiology&Virology; Others	HAP; FPS	HBV inhibitor; Others	1. Dunford JE, et al. J Pharmacol Exp Ther. 2001 Feb; 296(2):235-42.	0.494774
1658	1186969426	T6153	Icotinib	610798-31-7	50ul/10mMol/L	PLATE 021	F	9	C#Cc1cc(Nc2ncnc3cc4c(OCCOCCOCCO4)cc23)ccc1	C22H21N3O4	391.42	Icotinib is an orally available quinazoline-based inhibitor of epidermal growth factor receptor (EGFR), with potential antineoplastic activity.	Angiogenesis; JAK/STAT signaling; Tyrosine Kinase/Adaptors	EGFR	EGFR inhibitor	1. Tan F, et al. Lung Y, 2012, 76(2), 177-182.	0.494701
2013	1186938855	T6811	CPI-637	1884712-47-3	50ul/10mMol/L	PLATE 026	B	4	O=C1Nc2cccc(c3cc4c(n(C)nc4c4cn(C)nc4)cc3)c2N[C@H](C)C1	C22H22N6O	386.45	CPI-637 is a selective and cell-active benzodiazepinone CBP/EP300 bromodomain inhibitor.	Chromatin/Epigenetic	BRD4; CBP; EP300	Epigenetic Reader Domain inhibitor	1. Taylor AM, et al. ACS Med Chem Lett. 2016, 7(5):531-6.	0.494227
1076	1186969312	T1467	Acemetacin	53164-05-9	50ul/10mMol/L	PLATE 014	D	7	c12c(c(c(n1C(=O)c1ccc(cc1)Cl)C)CC(=O)OCC(=O)O)cc(cc2)OC	C21H18ClNO6	415.82	Acemetacin is a carboxymethyl ester of indometacin. It is a potent non-steroidal anti-inflammatory drug, derived from the indol-3-acetic acid, whose activity is thought to be mainly through its active metabolite indomethacin. In clinical trials, acemetacin exhibits a better gastric tolerability compared to its active metabolite indometacin.	Immunology/Inflammation; Neuroscience	COX	COX inhibitor	1. Chávez-Piña AE, et al. Br J Pharmacol, 2008, 155(6), 857-864.	0.493388
410	1186973754	T0518	Methacycline hydrochloride	3963-95-9	50ul/10mMol/L	PLATE 006	A	11	CN(C)[C@H]1[C@@H]2[C@H]([C@@H]3C(=C)c4c(c(ccc4)O)C(=C3C(=O)[C@@]2(C(=O)C(=C1O)C(=O)N)O)O)O.Cl	C22H23ClN2O8	478.88	Methacycline hydrochloride is a broad-spectrum semisynthetic antibiotic related to TETRACYCLINE but excreted more slowly and maintaining effective blood levels for a more extended period.	Microbiology&Virology	16S ribosome; 30S ribosome	ribosome agonist	1. Xi Y, et al. Am J Respir Cell Mol Biol,2014, 50(1), 51-60.	0.492836
1626	1186969407	T6696	Tazarotene	118292-40-3	50ul/10mMol/L	PLATE 021	C	7	CCOC(=O)c1cnc(cc1)C#Cc1cc2c(cc1)SCCC2(C)C	C21H21NO2S	351.46	Tazarotene is a synthetic, topical retinoid. Tazarotene induces the expression of tazarotene-induced gene 3 (TIG3), a tumor suppressor gene. In psoriasis, tazarotene normalizes abnormal keratinocyte differentiation and reduces their hyperproliferation.	Metabolism	RAR	Retinoid Receptor inhibitor	1. Yen A, et al. Mol Pharmacol, 2004, 66(6), 1727-1737.	0.492117
1660	1186969442	T6213	Vinorelbine Tartrate	125317-39-7	50ul/10mMol/L	PLATE 021	F	11	[C@]1(c2c(c3c([nH]2)cccc3)CN2CC(=C[C@@H](C1)C2)CC)(C(=O)OC)c1cc2[C@@]34[C@H]([C@]([C@@H]([C@]5([C@@H]3N(CC4)CC=C5)CC)OC(=O)C)(C(=O)OC)O)N(c2cc1OC)C.OC(=O)[C@@H]([C@H](C(=O)O)O)O.OC(=O)[C@@H]([C@H](C(=O)O)O)O	C45H54N4O8·2C4H6O6	1079.11	Vinorelbine Tartrate, a semi-synthetic vinca alkaloid, interacts with tubulin resulting in mitosis inhibition.	Cytoskeletal Signaling	Tubulin	Microtubule Associated inhibitor	1. Fellous A, et al. Semin Oncol. 1989, 16(2 Suppl 4), 9-14.	0.491858
120	1186972509	T0365	Thioridazine hydrochloride	130-61-0	50ul/10mMol/L	PLATE 002	D	11	Cl.CSc1cc2c(Sc3ccccc3N2CCC2CCCCN2C)cc1	C21H27ClN2S2	407.04	Thioridazine, an antipsychotic drug, is used in the therapy of psychosis and schizophrenia and shows serotonin antagonism or D4 selectivity.	Neuroscience; GPCR/G Protein; Membrane transporter/Ion channel	5-HT; Adrenergic Receptor; Dopamine; Potassium Channel	5-HT Receptor antagonist; Adrenergic Receptor antagonist; Dopamine Receptor antagonist; Potassium Channel inhibitor	1. Assie MB, et al. Eur J Pharmacol. 1993 Jun 24;237(2-3):183-9.	0.491753
1934	1186938383	T6061	LMK-235	1418033-25-6	50ul/10mMol/L	PLATE 025	B	5	Cc1cc(cc(c1)C(=O)NOCCCCCC(=O)NO)C	C15H22N2O4	294.35	LMK-235 is a potent HDAC inhibitor, and is used in cancer research.	Chromatin/Epigenetic; DNA Damage/DNA Repair; NF-Κb	HDAC4; HDAC5	HDAC inhibitor	1. Marek L, et al. J Med Chem. 2013, 56(2), 427-436.	0.491748
1171	1186970232	T1570	Telmisartan	144701-48-4	50ul/10mMol/L	PLATE 015	F	2	n1(c(nc2c1cccc2)c1cc(c2nc(n(Cc3ccc(c4c(C(=O)O)cccc4)cc3)c2c1)CCC)C)C	C33H30N4O2	514.62	Telmisartan is an Angiotensin 2 Receptor Blocker. The mechanism of action of telmisartan is as an Angiotensin 2 Receptor Antagonist.	Endocrinology/Hormones	angiotensin II type 1 receptor	RAAS inhibitor	1. Benson SC, et al. Hypertension, 2004, 43(5), 993-1002.	0.491736
596	1186969888	T1155	Mebendazole	31431-39-7	50ul/10mMol/L	PLATE 008	D	7	C(=O)(Nc1nc2c([nH]1)ccc(c2)C(=O)c1ccccc1)OC	C16H13N3O3	295.3	Mebendazole is a hedgehog inhibitor, used as an antihelminthic.	Cytoskeletal Signaling	Tubulin α-1A chain; Tubulin β-4B chain	Microtubule Associated inhibitor	1. Lubega GW, et al. Mol Biochem Parasitol. 1993 Dec;62(2):281-92.	0.491547
158	1186972497	T0035	Dienestrol	84-17-3	50ul/10mMol/L	PLATE 002	H	9	C\C=C(\C(=C\C)\c1ccc(O)cc1)/c1ccc(O)cc1	C18H18O2	266.34	Dienestrol is a synthetic and nonsteroidal estrogen, which is an estrogen receptor agonist. Estrogens can increase a normal clear discharge from the vagina and make the vulva and urethra healthy.	Endocrinology/Hormones	ER	Estrogen/progestogen Receptor agonist	1. Juriansz RL, et al. Y Res. 1988 Jan 1;48(1):14-8.	0.491031
1935	1186938391	T6668	SGC-CBP30	1613695-14-9	50ul/10mMol/L	PLATE 025	B	6	Cc1noc(C)c1c1cc2nc(CCc3ccc(OC)c(Cl)c3)n(C[C@H](C)N3CCOCC3)c2cc1	C28H33CIN4O3	509.04	SGC-CBP30 is an effective CREBBP/EP300 inhibitor (IC50: 21/38 nM).	Chromatin/Epigenetic	CREBBP; EP300	Epigenetic Reader Domain inhibitor	1. Structural Genomics Consortium	0.49022
432	1186973693	T1448L	Dasatinib monohydrate	863127-77-9	50ul/10mMol/L	PLATE 006	D	3	n1cc(sc1Nc1nc(nc(N2CCN(CC2)CCO)c1)C)C(=O)Nc1c(cccc1C)Cl.O	C22H28ClN7O3S	506.03	Dasatinib is an orally bioavailable synthetic small molecule-inhibitor of SRC-family protein-tyrosine kinases. Dasatinib binds to and inhibits the growth-promoting activities of these kinases. Apparently, because of its less stringent binding affinity for the BCR-ABL kinase, dasatinib has been shown to overcome the resistance to imatinib of chronic myeloid leukemia (CML) cells harboring BCR-ABL k…	Angiogenesis; Tyrosine Kinase/Adaptors; Cytoskeletal Signaling	Abl; c-Kit (D816V); c-Kit (wt); EphA2; Src	Bcr-Abl inhibitor; c-Kit inhibitor; Ephrin Receptor inhibitor; Src inhibitor	1. O'Hare T, et al. Y Res. 2005, 65(11), 4500-4505.	0.490193
155	1186972473	T0040	Quinestrol	152-43-2	50ul/10mMol/L	PLATE 002	H	6	C[C@]12CC[C@H]3[C@H]([C@@H]1CC[C@]2(C#C)O)CCc1c3ccc(c1)OC1CCCC1	C25H32O2	364.53	Quinestrol is a synthetic estrogen, applied in hormone replacement therapy, and occasionally to use in cancer and prostate cancer treatment.	Endocrinology/Hormones	ER	Estrogen/progestogen Receptor agonist	1. Shyu C, et al. Toxicol Appl Pharmacol. 2010 Nov 12.	0.489691
950	1186968867	T1410	Torasemide	56211-40-6	50ul/10mMol/L	PLATE 012	G	11	Cc1cc(ccc1)Nc1c(cncc1)S(=O)(=O)NC(=O)NC(C)C	C16H20N4O3S	348.42	Torsemide is an anilinopyridine sulfonylurea belonging to the class of loop diuretics. Torsemide has a prolonged duration of action compared to other loop diuretics, is extensively protein bound in plasma and has a relatively long half-life.	Membrane transporter/Ion channel	Na-K-Cl cotransporter	Na-K-Cl cotransporter inhibitor	1. Gravez B, et al. PLoS One. 2013 Sep 9; 8(9):e73737.	0.489565
612	1186969858	T1307	Carmofur	61422-45-5	50ul/10mMol/L	PLATE 008	F	3	CCCCCCNC(=O)n1cc(F)c(=O)[nH]c1=O	C11H16FN3O3	257.27	Carmofur is a highly potent acid ceramidase inhibitor, used in the treatment of breast and colorectal cancer. Carmofur has been known to induce leukoencephalopathy.	DNA Damage/DNA Repair	DNA/RNA Synthesis	DNA/RNA Synthesis inhibitor	1. Miyazaki N, Tabata Y. J Nanosci Nanotechnol. 2009 Aug; 9(8):4797-804.	0.489224
1274	1186970642	T2570	Menadiol Diacetate	573-20-6	50ul/10mMol/L	PLATE 016	H	5	c12c(c(cc(c1OC(=O)C)C)OC(=O)C)cccc2	C15H14O4	258.27	Menadiol Diacetate is a vitamin medicine for the treatment of blood coagulation disorders that caused by the lack of VK4.	Metabolism	VK4	Vitamin inhibitor	1. Gropp J, et al. [Comparison of the biological activity and stability of menadione and menadiol in male chickens]. Z Ernahrungswiss. 1990 Dec;29(4):219-28.	0.488347
154	1186972465	T0070	Pentoxifylline	6493-05-06	50ul/10mMol/L	PLATE 002	H	5	Cn1cnc2c1c(=O)n(CCCCC(=O)C)c(=O)n2C	C13H18N4O3	278.31	Pentoxifylline modulates immunologic activity by stimulating cytokine production. Pentoxifylline is a methylxanthine derivative that inhibits phosphodiesterase and affects blood rheology. It also inhibits platelet aggregation and improves blood flow by increasing erythrocyte and leukocyte flexibility.	GPCR/G Protein; Metabolism	A2; PDE	Adenosine Receptor antagonist; PDE inhibitor	1. Daly JW, et al. Prog Clin Biol Res. 1987;230:41-63.	0.487835
1978	1186938419	T3311	GSK6853	1910124-24-1	50ul/10mMol/L	PLATE 025	F	9	N(c1c(N2[C@@H](CNCC2)C)cc2n(C)c(=O)n(c2c1)C)C(=O)c1ccccc1OC	C22H27N5O3	409.21	GSK6853 is a potent, soluble, cell-active, and highly selective inhibitor of the BRPF1 bromodomain.	Chromatin/Epigenetic	BRPF1; BRPF2; BRPF3	Epigenetic Reader Domain inhibitor	1. Bamborough P, et al. ACS Med Chem Lett. 2016 May 9;7(6):552-7.	0.487164
593	1186969864	T1152	Albendazole	54965-21-8	50ul/10mMol/L	PLATE 008	D	4	CCCSc1cc2c(cc1)nc(NC(=O)OC)[nH]2	C12H15N3O2S	265.33	Albendazole is used as a drug indicated for the treatment of a variety of worm infestations.	Cytoskeletal Signaling	microtubule	Microtubule Associated inhibitor	1. Solana HD, et al. Methods Find Exp Clin Pharmacol. 2002 Jan-Feb;24(1):7-13.	0.486127
720	1186971266	T1270	Vincristine sulfate	2068-78-2	50ul/10mMol/L	PLATE 009	H	11	CC[C@@]1(C[C@@H]2C[C@@](C3=C(CCN(C2)C1)C4=CC=CC=C4N3)(C5=C(C=C6C(=C5)[C@]78CCN9[C@H]7[C@@](C=CC9)([C@H]([C@@]([C@@H]8N6C=O)(C(=O)OC)O)OC(=O)C)CC)OC)C(=O)OC)O.OS(=O)(=O)O	C46H58N4O14S	923.04	Vincristine binds irreversibly to microtubules and spindle proteins in S phase of the cell cycle and interferes with the formation of the mitotic spindle, thereby arresting tumor cells in metaphase. Vincristine Sulfate is the sulfate salt of a natural alkaloid isolated from the plant Catharanthus roseus (Vinca rosea L.) with antimitotic and antineoplastic activities. This agent also depolymerizes…	Cytoskeletal Signaling	microtubule	Microtubule Associated inhibitor	1. Jordan MA, et al. Y Res, 1985, 45(6), 2741-2747.	0.485869
1235	1186970646	T1647	Ronidazole	7681-76-7	50ul/10mMol/L	PLATE 016	D	6	Cn1c(COC(=O)N)ncc1[N+](=O)[O-]	C6H8N4O4	200.15	Ronidazole is an antiprotozoal and antimicrobial agent used mainly in veterinary practice.	Others	Others	Others	1. Sullivan TW, et al. Poult Sci. 1977 Mar;56(2):571-6.	0.485041
1955	1186938393	T6313	Go 6983	133053-19-7	50ul/10mMol/L	PLATE 025	D	6	CN(C)CCCn1cc(c2c1ccc(c2)OC)C1=C(C(=O)NC1=O)c1c[nH]c2ccccc12	C26H26N4O3	442.51	Go 6983 is a pan-PKC inhibitor against for PKCα, PKCβ, PKCγ, PKCδ and PKCζ with IC50 of 7 nM, 7 nM, 6 nM, 10 nM and 60 nM, respectively.	Cytoskeletal Signaling	PKCα; PKCβ; PKCγ; PKCδ; PKCζ	PKC inhibitor	1. Gschwendt M, et al. FEBS Lett, 1996, 392(2), 77-80.	0.484719
549	1186973656	T1093	Adapalene	106685-40-9	50ul/10mMol/L	PLATE 007	G	10	c1(cc2c(cc1)cc(cc2)C(=O)O)c1ccc(c(c1)C12CC3CC(C1)CC(C2)C3)OC	C28H28O3	412.52	Adapalene is a dual RAR and RXR agonist, utilized in the treatment of skin conditions.	Metabolism	RAR; RXR	Retinoid Receptor agonist	1. Brogden RN, et al. Drugs, 1997, 53(3), 511-519.	0.484534
694	1186971216	T1222	Trifluoperazine dihydrochloride	440-17-5	50ul/10mMol/L	PLATE 009	F	5	Cl.Cl.CN1CCN(CCCN2c3ccccc3Sc3ccc(cc23)C(F)(F)F)CC1	C21H26Cl2F3N3S	480.43	Trifluoperazine Dihydrochloride is a potent dopamine D2 receptor inhibitor used as an antipsychotic and an antiemetic.	GPCR/G Protein; Neuroscience	D2	Dopamine Receptor inhibitor	1. Lahti RA, et al. Eur J Pharmacol. 1993 Jun 4;236(3):483-6.	0.484321
1981	1186938364	T3717	β-thujaplicin	499-44-5	50ul/10mMol/L	PLATE 025	G	2	c1(=O)c(cccc(c1)C(C)C)O	C10H12O2	164.2	β-thujaplicin can inhibit ultraviolet B-induced apoptosis in keratinocytes and strongly suggest that the inhibitory mechanism is due to the antioxidant activity of metallothionein induced by the agent. Also, β-Thujaplicin modulates estrogen receptor signaling and inhibits proliferation of human breast cancer cells.	Endocrinology/Hormones	ERα	Estrogen/progestogen Receptor inhibitor	1.Ko J, et al. Biosci Biotechnol Biochem. 2015;79(6):1011-7.	0.483649
1691	1186968502	T6541	Ibutilide Fumarate	122647-32-9	50ul/10mMol/L	PLATE 022	B	2	CCCCCCCN(CC)CCCC(C1=CC=C(C=C1)NS(=O)(=O)C)O.CCCCCCCN(CC)CCCC(C1=CC=C(C=C1)NS(=O)(=O)C)O.C(=C/C(=O)O)\C(=O)O	(C20H36N2O3S)2·C4H4O4	885.23	Ibutilide Fumarate is the fumarate salt form of ibutilide, a class III antiarrhythmic agent. Ibutilide exerts its effect by activating a slow, inward, predominately sodium current rather than by blocking outward potassium currents. This results in prolongation of atrial and ventricular action potential duration and refractory periods. Ibutilide slightly decreases the sinus rate and atrioventricul…	Membrane transporter/Ion channel	Sodium Channel	Sodium Channel inhibitor	1.Simon A, et al.Europace. 2016 Mar 22.	0.483478
219	1186972215	T0146	Vagistat	65899-73-2	50ul/10mMol/L	PLATE 003	F	10	Clc1c(COC(Cn2ccnc2)c2c(Cl)cc(Cl)cc2)ccs1	C16H13Cl3N2OS	387.71	Tioconazole is a synthetic imidazole derivative, inhibits cell wall synthesis by inhibiting the biosynthesis of ergosterol or other sterols, damaging the fungal cell membrane, altering its permeability, and promoting loss of essential intracellular elements.	Microbiology&Virology	14-α Demethylase	Antifection antagonist	1. Ballard SA, et al. Biochem Pharmacol. 1988 Dec 15;37(24):4643-51.	0.48268
1701	1186968503	T6127	Rucaparib Phosphate	459868-92-9	50ul/10mMol/L	PLATE 022	C	2	OP(=O)(O)O.CNCc1ccc(cc1)c1c2CCNC(=O)c3cc(F)cc([nH]1)c23	C19H18FN3O·H3PO4	421.36	Rucaparib, an inhibitor of PARP, is with Ki of 1.4 nM for PARP1. It also exhibits binding affinity to eight other PARP domains.	Chromatin/Epigenetic; DNA Damage/DNA Repair	PARP	PARP inhibitor	1. Thomas HD, et al. Mol Cancer Ther, 2007, 6(3), 945-956.	0.48254
1932	1186938367	T6643	Ro 31-8220 Mesylate	138489-18-6	50ul/10mMol/L	PLATE 025	B	3	Cn1cc(c2ccccc12)C1=C(C(=O)NC1=O)c1cn(c2ccccc12)CCCSC(=N)N.CS(=O)(=O)O	C25H23N5O2S·CH4O3S	553.65	Ro 31-8220 is a pan-PKC inhibitor for PKC-α/βI/βII/γ/ε (IC50: 5/24/14/27/24 nM), and also shows potent inhibition against MSK1, MAPKAP-K1b, S6K1, and GSK3β.	Cytoskeletal Signaling	PKCα; PKCβ1; PKCβ2; PKCγ; PKCε	PKC inhibitor	1. Wilkinson SE, et al. Biochem J. 1993, 294 ( Pt 2), 335-337.	0.481815
102	1186972444	T0463	Loxoprofen	68767-14-6	50ul/10mMol/L	PLATE 002	C	3	CC(C(=O)O)c1ccc(CC2CCCC2=O)cc1	C15H18O3	246.3	Loxoprofen is an anti-inflammatory non-steroidal medicine.	Immunology/Inflammation; Neuroscience	COX	COX inhibitor	1. Fukiya Y, et al. Biomed Res. 2014; 35(1):17-23.	0.481753
1112	1186969284	T1546	Nitazoxanide	55981-09-4	50ul/10mMol/L	PLATE 014	H	3	c1(c(cccc1)OC(=O)C)C(=O)Nc1sc(cn1)[N+](=O)[O-]	C12H9N3O5S	307.28	Nitazoxanide is a synthetic benzamide with antiprotozoal activity. Nitazoxanide exerts its antiprotozoal activity by interfering with the pyruvate ferredoxin/flavodoxin oxidoreductase dependent electron transfer reaction.	Others	PFOR	Others	1. Hoffman PS, et al. Antimicrob Agents ChemOthers. 2007 Mar;51(3):868-76.	0.481653
1940	1186938431	T3204	BML-210	537034-17-6	50ul/10mMol/L	PLATE 025	B	11	c1ccc(cc1)NC(=O)CCCCCCC(=O)Nc1ccccc1N	C20H25N3O2	339.43	BML-210 is a new-type HDAC inhibitor.	Chromatin/Epigenetic; DNA Damage/DNA Repair; NF-Κb	HDAC	HDAC inhibitor	1. Jayathilaka N, et al. Nucleic Acids Res. 2012 Jul;40(12):5378-88.	0.48151
174	1186972171	T0051	Urethane	51-79-6	50ul/10mMol/L	PLATE 003	B	5	CCOC(=O)N	C3H7NO2	89.09	Urethane was an antineoplastic agent .Now is used for other medicinal purposes.	Membrane transporter/Ion channel; Neuroscience	α4β2 nAChR; glycine receptors; GABAR; AMPA; NMDA receptor	AChR inhibitor; Chloride channel inhibitor; GABA Receptor inhibitor; GluR antagonist; NMDAR inhibitor	1. Wang GF, et al. Eur Rev Med Pharmacol Sci. 2014;18(10):1454-7.	0.48134
1253	1186970632	T2382	Vemurafenib	918504-65-1	50ul/10mMol/L	PLATE 016	F	4	CCCS(=O)(=O)Nc1ccc(F)c(C(=O)c2c[nH]c3ncc(cc23)-c2ccc(Cl)cc2)c1F	C23H18ClF2N3O3S	489.92	Vemurafenib (PLX4032, RG7204) is a novel and potent B-RafV600E inhibitor (IC50 of 31 nM, in the cell-free assay). Vemurafenib selectively binds to the ATP-binding site of BRAF(V600E) kinase and inhibits its activity, which may result in an inhibition of an over-activated MAPK signaling pathway downstream in BRAF(V600E) kinase-expressing tumor cells and a reduction in tumor cell proliferation.	Angiogenesis; MAPK; Neuroscience; Others; Proteases/Proteasome; Tyrosine Kinase/Adaptors	ACK1; BLK; BRK; MAP4K5 (KHS1); NEK11; MNK2; B-Raf; B-Raf (V600E); C-Raf; SRMS; Lyn B; FGR; Lck; Src; Yes1; CSK; FRK (PTK5); WNK3	ACK inhibitor; BTK inhibitor; MAPK inhibitor; MNK inhibitor; Raf inhibitor; Src inhibitor; Tyrosine Kinases inhibitor; Wnk inhibitor	1. Bollag G, et al. Nature, 2010, 467(7315), 596-599.	0.480413
194	1186972173	T0094	Budesonide	51333-22-3	50ul/10mMol/L	PLATE 003	D	5	O1[C@]2([C@@]3([C@H]([C@H]4[C@@H]([C@@]5(C(=CC(=O)C=C5)CC4)C)[C@@H](O)C3)C[C@H]2OC1CCC)C)C(=O)CO	C25H34O6	430.54	Budesonide, an anti-inflammatory corticosteroid, has shown the effective glucocorticoid activitie and few mineralocorticoid activities. According to reports, Budesonide has extensively inhibitory effects against multiple cells types and mediators referred to allergic and nonallergic-mediated inflammatory. What's more, the anti-inflammatory action of budesonide has been revealed to contribute to t…	Metabolism	Glucocorticoid Receptor	GR inhibitor	1. Henriksson G, et al. Am J Rhinol. 2001 Jan-Feb;15(1):1-8.	0.480309
1220	1186970684	T1621	Imatinib Mesylate	220127-57-1	50ul/10mMol/L	PLATE 016	B	11	C1N(CCN(C1)Cc1ccc(cc1)C(=O)Nc1cc(c(cc1)C)Nc1nccc(n1)c1cccnc1)C.OS(=O)(=O)C	C29H31N7O·CH4SO3	589.71	Imatinib mesylate is a specific tyrosine kinase receptor inhibitor with antineoplastic activity, used in the therapy of Philadelphia chromosome-positive chronic myelogenous leukemia and gastrointestinal stromal tumors.	Angiogenesis; Tyrosine Kinase/Adaptors; Cytoskeletal Signaling	v-Abl; c-Kit; PDGFR	Bcr-Abl inhibitor; c-Kit inhibitor; PDGFR inhibitor	1. Niu CC, et al. Leuk Res. 2013 Nov;37(11):1532-7.	0.480248
605	1186969881	T1285	Anethole trithione	532-11-6	50ul/10mMol/L	PLATE 008	E	6	c1(c2ccc(cc2)OC)ssc(=S)c1	C10H8OS3	240.35	Anethole trithione is a bile secretion-stimulating drug that restores salivation and relieves the discomfort of dry mouth in chemotherapy-induced xerostomia.	Others	Others	Others	1. Ukai Y, et al. Arzneimittelforschung. 1988 Oct; 38(10):1460-5.	0.479288
1266	1186970657	T2145	Temsirolimus	162635-04-3	50ul/10mMol/L	PLATE 016	G	7	C[C@@H]1CC[C@H]2C[C@@H](/C(=C/C=C/C=C/[C@H](C[C@H](C(=O)[C@@H]([C@@H](/C(=C/[C@H](C(=O)C[C@H](OC(=O)[C@@H]3CCCCN3C(=O)C(=O)[C@@]1(O2)O)[C@H](C)C[C@@H]4CC[C@H]([C@@H](C4)OC)OC(=O)C(C)(CO)CO)C)/C)O)OC)C)C)/C)OC	C56H87NO16	1030.29	Temsirolimus is a specific mTOR inhibitor, used in the treatment of advanced renal cell cancer.	PI3K/Akt/mTOR signaling	mTOR	mTOR inhibitor	1. Shor B, et al. Y Res, 2008, 68(8), 2934-2943.	0.479091
295	1186971895	T0255	Clomipramine hydrochloride	17321-77-6	50ul/10mMol/L	PLATE 004	F	6	Cl.CN(C)CCCN1c2ccccc2CCc2c1cc(Cl)cc2	C19H23ClN2·HCl	351.31	Clomipramine hydrochloride is a tricyclic antidepressant similar to IMIPRAMINE that selectively inhibits the uptake of serotonin in the brain. It is readily absorbed from the gastrointestinal tract and demethylated in the liver to form its primary active metabolite, desmethylclomipramine.	GPCR/G Protein; Neuroscience; oxidation-reduction	5-HT; Sert (Sodium-dependent); GSTP; Noradrenaline transporter (Sodium-dependent)	5-HT Receptor antagonist; GST inhibitor; Norepinephrine inhibitor	1. Hastak K, et al. Y Res. 2010 Aug 26.	0.478804
1982	1186938372	T3447	Thiomyristoyl	1429749-41-6	50ul/10mMol/L	PLATE 025	G	3	O=C(OCC1=CC=CC=C1)N[C@@H](CCCCNC(CCCCCCCCCCCCC)=S)C(NC2=CC=CC=C2)=O	C34H51N3O3S	581.85	Thiomyristoyl is an effective and selective SIRT2 inhibitor (IC50: 28 nM). It inhibits SIRT1 (IC50: 98 μM) but no effect on SIRT3 even at 200 μM.	Chromatin/Epigenetic; DNA Damage/DNA Repair	SIRT1; SIRT2	Sirtuin inhibitor	1.Jing H, et al. Cancer Cell. 2016 Mar 14;29(3):297-310.	0.478301
265	1186971892	T0212	Seratrodast	112665-43-7	50ul/10mMol/L	PLATE 004	C	6	CC1=C(C)C(=O)C(=C(C)C1=O)c1cc(CCCCCCC(=O)O)ccc1	C22H26O4	354.44	Seratrodast (INN), a thromboxane A2 (TXA2) receptor (TP receptor) antagonist, is mainly used in the therapy of asthma. It was the first TP receptor antagonist developed as an anti-asthmatic drug and attained marketing qualification in Japan in 1997.	Immunology/Inflammation; Metabolism; Neuroscience	COX; TXA2R	COX inhibitor; PPAR antagonist	1. Endo S, Akiyama K. Nihon Rinsho. 1996 Nov;54(11):3045-8.	0.477728
1395	1186970166	T1000L	Chlorhexidine Acetate	56-95-1	50ul/10mMol/L	PLATE 018	D	6	c1(NC(=N)NC(=N)NCCCCCCNC(=N)NC(=N)Nc2ccc(cc2)Cl)ccc(cc1)Cl.C(=O)(C)O.C(=O)(C)O	C26H38Cl2N10O4	625.55	Chlorhexidine acetate is a disinfectant and topical anti-infective agent used also as mouthwash to prevent oral plaque.	Microbiology&Virology; oxidation-reduction	HNMT; CAT	Antifection; CAT inhibitor	1. Solov'eva NN, et al. Antibiotiki. 1979 Jun;24(6):436-40.	0.4775
180	1186972219	T0058	Anovigam	938-73-8	50ul/10mMol/L	PLATE 003	B	11	CCOc1ccccc1C(=O)N	C9H11NO2	165.19	Anovigam is white or almost-white crystalline powder. Almost odorless. Tasteless. It is widely used as an antipyretic anodyne.	Immunology/Inflammation; Neuroscience	COX	COX inhibitor	1. Darias V, et al. Arch Pharm (Weinheim). 1992 Feb;325(2):83-7.	0.476186
1110	1186969347	T1543	Naftifine hydrochloride	65473-14-5	50ul/10mMol/L	PLATE 014	G	11	CN(C/C=C/C1=CC=CC=C1)CC2=CC=CC3=CC=CC=C32.Cl	C21H22ClN	323.86	Naftifine Hydrochloride is the hydrochloride salt form of naftifine, an allylamine derivate with synthetic broad-spectrum antifungal activity. Although the exact mechanism through which naftifine hydrochloride exerts its effect is unknown, it appears to selectively inhibit the enzyme squalene 2, 3-epoxidase, thereby inhibiting the biosynthesis of sterol. This results in a decreased amount of ster…	GPCR/G Protein; Stem Cells	Smoothened	Hedgehog/Smoothened agonist	1. Georgopoulos A, et al. Antimicrob Agents ChemOthers, 1981, 19(3), 386-389.	0.475289
1632	1186969376	T3362	Eupatilin	22368-21-4	50ul/10mMol/L	PLATE 021	D	3	COc1c(cc(cc1)c1cc(=O)c2c(c(c(cc2o1)O)OC)O)OC	C18H16O7	344.32	Eupatilin, a flavone derived from Artemisia princepsPampanini, is a PPARα agonist, with pharmacological activity.	Others	Others	Others	1. Li YY, et al. Oncol Lett. 2015 Oct;10(4):2505-2510.;	0.474541
1107	1186969323	T1539	Iloperidone	133454-47-4	50ul/10mMol/L	PLATE 014	G	8	Fc1ccc2c(c1)onc2C1CCN(CC1)CCCOc1c(cc(cc1)C(=O)C)OC	C24H27FN2O4	426.48	Iloperidone is an atypical antipsychotic agent that is used for treatment of schizophrenia.	GPCR/G Protein; Neuroscience	α-adrenergic receptor; Dopamine	Adrenergic Receptor agonist; Dopamine Receptor antagonist	1. George M, et al. Eur J Clin Pharmacol. 2013 Apr 2.	0.473884
1730	1186968577	T6465	Dexamethasone Sodium Phosphate	55203-24-2	50ul/10mMol/L	PLATE 022	E	11	C[C@@H]1C[C@H]2[C@@H]3CCC4=CC(=O)C=C[C@@]4([C@]3([C@H](C[C@@]2([C@]1(C(=O)COP(=O)([O-])[O-])O)C)O)F)C.[Na+].[Na+]	C22H30FO8P·2Na	516.4	Dexamethasone, an interleukin receptor modulator, has anti-inflammatory and immunosuppressant effects. It belongs to a potent glucocorticoid class of steroid synthetic drugs.	Immunology/Inflammation; Neuroscience	COX-2; IL receptor	COX inhibitor; IL Receptor modulator	1. Blanco FJ, et al. J Rheumatol, 1999, 26(6), 1366-1373.	0.473635
1151	1186970230	T2131	Articaine HCl	23964-57-0	50ul/10mMol/L	PLATE 015	D	2	CCCNC(C)C(=O)Nc1c(scc1C)C(=O)OC.Cl	C13H21ClN2O3S	320.84	Articaine hydrochloride is a thiophene-containing local anesthetic pharmacologically similar to MEPIVACAINE.	Membrane transporter/Ion channel	Sodium Channel	Sodium Channel inhibitor	1. Oertel R, et al. Clin Pharmacokinet, 1997, 33(6), 417-425.	0.473306
425	1186973716	T0193	Manidipine dihydrochloride	89226-75-5	50ul/10mMol/L	PLATE 006	C	6	COC(=O)C1=C(C)NC(=C(C1c1cc(ccc1)[N+](=O)[O-])C(=O)OCCN1CCN(CC1)C(c1ccccc1)c1ccccc1)C.Cl.Cl	C35H40Cl2N4O6	683.62	Manidipine dihydrochloride is a potent calcium channel blocker for Ca2+ current(IC50=2.6 nM).	Membrane transporter/Ion channel	Calcium Channel	Calcium Channel antagonist	1. Tohse N, et al. Eur J Pharmacol, 1993, 249(2), 231-233.	0.473084
1331	1186971575	T3335	Darunavir Ethanolate	635728-49-3	50ul/10mMol/L	PLATE 017	F	2	S(=O)(=O)(N(C[C@@H](O)[C@@H](NC(=O)O[C@@H]1[C@H]2[C@@H](OC1)OCC2)Cc1ccccc1)CC(C)C)c1ccc(N)cc1.CCO	C29H43N3O8S	593.74	Darunavir ethanolate is an HIV PROTEASE INHIBITOR that is used in the treatment of AIDS and HIV INFECTIONS. Due to the emergence of ANTIVIRAL DRUG RESISTANCE when used alone, it is administered in combination with other ANTI-HIV AGENTS.	Microbiology&Virology; Proteases/Proteasome	WT HIV-1 protease	HIV Protease inhibitor	1. Fujimoto H, et al. Biol Pharm Bull, 2009, 32(9), 1588-1593.	0.471927
1105	1186969307	T1537	Rapamycin	53123-88-9	50ul/10mMol/L	PLATE 014	G	6	C[C@@H]1CC[C@H]2C[C@@H](/C(=C/C=C/C=C/[C@H](C[C@H](C(=O)[C@@H]([C@@H](/C(=C/[C@H](C(=O)C[C@H](OC(=O)[C@@H]3CCCCN3C(=O)C(=O)[C@@]1(O2)O)[C@H](C)C[C@@H]4CC[C@H]([C@@H](C4)OC)O)C)/C)O)OC)C)C)/C)OC	C51H79NO13	914.18	Sirolimus is a macrolide compound obtained from Streptomyces hygroscopicus that acts by selectively blocking the transcriptional activation of cytokines thereby inhibiting cytokine production. It is bioactive only when bound to IMMUNOPHILINS. Sirolimus is a potent immunosuppressant and possesses both antifungal and antineoplastic properties.	PI3K/Akt/mTOR signaling	mTOR	mTOR inhibitor	1. Dowling RJ, et al. Biochim Biophys Acta. 2010 Mar;1804(3):433-9.	0.471736
696	1186971232	T1229	Erdosteine	84611-23-4	50ul/10mMol/L	PLATE 009	F	7	C1C(C(=O)SC1)NC(=O)CSCC(=O)O	C8H11NO4S2	249.3	Erdosteine is a homocysteine-derived thiol derivative with mucolytic and free radical scavenging properties. Erdosteine and its metabolites modulate mucus production and viscosity, by which facilitating mucociliary transport and improving expectoration. This agent also suppresses the chemical-induced cough reflex as well as protects lung tissues from damages caused by cigarette smoking mediated t…	Neuroscience	Adenosine deaminase	AChR inhibitor	1. Yilmaz HR, et al. Toxicol Ind Health. 2008 Sep;24(8):519-24.	0.471674
302	1186971872	T0268	Lobeline hydrochloride	134-63-4	50ul/10mMol/L	PLATE 004	G	3	CN1[C@@H](CCC[C@@H]1CC(=O)c1ccccc1)C[C@@H](c1ccccc1)O.Cl	C22H27NO2·HCl	273.92	Lobeline hydrochloride is a nicotinic receptor agonist, acting as an effective antagonist at both α4β2 and α3β2 neuronal nicotinic receptor subtypes.	Neuroscience	nAChR; Nicotinic Receptor	AChR antagonist	1. Meyer AC, et al. J Neurochem. 2013 Oct;127(2):187-98.	0.471487
656	1186971228	T1175	Bromopride	4093-35-0	50ul/10mMol/L	PLATE 009	B	7	CCN(CC)CCNC(=O)c1cc(Br)c(N)cc1OC	C14H22BrN3O2	344.25	Bromopride is a dopamine antagonist with prokinetic properties closely related to metoclopramide, and is widely used as an antiemetic. It is not available in the United States or the United Kingdom.	GPCR/G Protein; Neuroscience	Dopamine	Dopamine Receptor antagonist	1. Tonini M, et al. Aliment Pharmacol Ther. 2004 Feb 15;19(4):379-90.	0.471029
563	1186969861	T1114	Ciclopirox ethanolamine	41621-49-2	50ul/10mMol/L	PLATE 008	A	4	NCCO.Cc1cc(=O)n(O)c(c1)C1CCCCC1	C14H24N2O3	268.35	Ciclopirox Olamine is a broad-spectrum antifungal agent with additional antibacterial and anti-inflammatory activities.	Membrane transporter/Ion channel; Others	ATPase; iron	ATPase inhibitor; Others	1. Niewerth M, et al. Antimicrob Agents ChemOthers, 2003, 47(6), 1805-1817.	0.471029
1191	1186970234	T1596	Chlormadinone acetate	302-22-7	50ul/10mMol/L	PLATE 015	H	2	C12=CC(=O)CC[C@@]1([C@@H]1[C@@H](C=C2Cl)[C@H]2[C@@]([C@@](CC2)(OC(=O)C)C(=O)C)(CC1)C)C	C23H29ClO4	404.93	Chlormadinone acetate is an orally active synthetic progestational hormone used often in combinations as an oral contraceptive.	Endocrinology/Hormones	Androgen Receptor	Androgen Receptor antagonist	1. Kim JM, et al. Eur J Pharmacol. 2014 Mar 5;726:1-8.	0.470826
852	1186968706	T0895	Oxytetracycline	79-57-2	50ul/10mMol/L	PLATE 011	F	3	[C@@H]12[C@@H](O)[C@H]3C(=C(O)[C@]1(O)C(=O)C(=C(O)[C@H]2N(C)C)C(=O)N)C(=O)c1c(O)cccc1[C@@]3(C)O	C22H24N2O9	460.44	Oxytetracycline is a TETRACYCLINE analog isolated from the actinomycete STREPTOMYCES rimosus and used in a wide variety of clinical conditions.	Microbiology&Virology	16S ribosome; 30S ribosome	ribosome	1. Babu E, et al. Jpn J Pharmacol. 2002 Jan;88(1):69-76.	0.470741
133	1186972455	T0416	Sodium gluconate	527-07-1	50ul/10mMol/L	PLATE 002	F	4	[Na+].C(=O)([C@H](O)[C@@H](O)[C@H](O)[C@H](O)CO)[O-]	C6H11NaO7	218.14	Sodium Gluconate is the sodium salt of gluconic acid with a chelating property.	Others	Others	Others inhibitor	1. Ramachandran S, et al. Food Technol. Biotechnol, 2006, 44(2) 185-195.	0.470309
709	1186963620	T1243	Hydrocortisone acetate	1950-03-03	50ul/10mMol/L	PLATE 009	G	10	[C@@]12([C@H]([C@H]3[C@H]([C@H](C2)O)[C@@]2(C(=CC(=O)CC2)CC3)C)CC[C@@]1(C(=O)COC(=O)C)O)C	C23H32O6	404.5	Hydrocortisone acetate is the synthetic acetate salt form of hydrocortisone, a corticosteroid with anti-inflammatory and immunosuppressive properties.	GPCR/G Protein; Metabolism	Annexin A1; Glucocorticoid Receptor	Annexin A; GR	1. Grossman R, et al. Ann N Y Acad Sci. 2006 Jul;1071:410-21.	0.470125
664	1186971213	T1201	Sulpiride	15676-16-1	50ul/10mMol/L	PLATE 009	C	5	c1(c(ccc(c1)S(=O)(=O)N)OC)C(=O)NCC1N(CCC1)CC	C15H23N3O4S	341.43	Sulpiride is a dopamine D2-receptor antagonist, used therapeutically as an antidepressant, antipsychotic, and as a digestive aid.	GPCR/G Protein; Neuroscience	Dopamine	Dopamine Receptor antagonist	1. Saporito F, et al. Int J Cardiol. 2014 Aug 1;175(2):383-4.	0.470125
916	1186968832	T0956	Abamectin	71751-41-2	50ul/10mMol/L	PLATE 012	D	7	CO[C@H]1C[C@H](O[C@H]2[C@H](C)O[C@H](C[C@@H]2OC)O[C@H]2[C@@H](C)\C=C\C=C3/CO[C@@H]4[C@H](O)C(C)=C[C@@H](C(=O)O[C@H]5C[C@@H](C\C=C2/C)O[C@@]2(C5)O[C@H](C(C)C)[C@@H](C)C=C2)[C@]34O)O[C@@H](C)[C@@H]1O.CC[C@H](C)[C@H]1O[C@@]2(C[C@@H]3C[C@@H](C\C=C(C)\[C@@H](O[C@H]4C[C@H](OC)[C@@H](O[C@H]5C[C@H](OC)[C@@H](O)[C@H](C)O5)[C@H](C)O4)[C@@H](C)\C=C\C=C4/CO[C@@H]5[C@H](O)C(C)=C[C@@H](C(=O)O3)[C@]45O)O2)C=C[C…	C48H72O14	873.09	Avermectin B1 (Abamectin) is served as anthelmintic and insecticide.	Others	Antiparasitic	Others	1. Mogg TD, et al. Aust Vet J. 1990 Nov;67(11):399-401.	0.46913
301	1186971864	T0267	Zonisamide	68291-97-4	50ul/10mMol/L	PLATE 004	G	2	NS(=O)(=O)Cc1noc2ccccc12	C8H8N2O3S	212.23	Zonisamide, a sulfonamide anticonvulsant, is approved for use as an adjunctive treatment in adults with partial-onset seizures. It may inhibit a carbonic anhydrase although this is not one of the main mechanisms of action. Zonisamide may act by blocking repetitive firing of voltage-gated sodium channels results in a reduction of T-type calcium channel currents, or by binding allosterically to GAB…	Membrane transporter/Ion channel; Metabolism	Calcium Channel; Carbonic anhydrase; Sodium Channel	Calcium Channel inhibitor; Carbonic Anhydrase inhibitor; Sodium Channel inhibitor	1. Tsujii S, et al. Eur J Pharmacol. 2015 Jan 5;746:301-7.	0.468259
270	1186971932	T0219	Valdecoxib	181695-72-7	50ul/10mMol/L	PLATE 004	C	11	Cc1c(c(no1)c1ccccc1)c1ccc(cc1)S(=O)(=O)N	C16H14N2O3S	314.36	Valdecoxib is a prescription drug used in the treatment of osteoarthritis, rheumatoid arthritis, and painful menstruation and menstrual symptoms. It is classified as a nonsteroidal anti-inflammatory drug, or NSAID, and should not be taken by anyone allergic to these types of medications.	Immunology/Inflammation; Neuroscience	COX-2	COX inhibitor	1. Talley JJ, et al. J Med Chem. 2000 Mar 9;43(5):775-7.	0.468044
1659	1186969434	T6665	Sertaconazole nitrate	99592-39-9	50ul/10mMol/L	PLATE 021	F	10	c1cc2c(c(c1)Cl)scc2COC(Cn1ccnc1)c1c(cc(cc1)Cl)Cl.[N+](=O)(O)[O-]	C20H15Cl3N2OS·HNO3	500.78	Sertaconazole nitrate, a topical broad-spectrum antifungal, is developed to supply an additional agent for the treatment of superficial cutaneous and mucosal infections.	Others	Others	Others	1. Liebel F, et al. Arch Dermatol Res, 2006, 298(4), 191-199.	0.467821
1108	1186969331	T1541	Drospirenone	67392-87-4	50ul/10mMol/L	PLATE 014	G	9	[C@@H]12[C@](CC[C@@H]3[C@]4(CCC(=O)C=C4[C@H]4[C@@H]([C@@H]13)C4)C)([C@]1([C@@H]3[C@H]2C3)OC(=O)CC1)C	C24H30O3	366.49	Drospirenone is a synthetic spironolactone analogue and progestin with progestational and anti-mineralocorticoid activity.	Immunology/Inflammation; Endocrinology/Hormones; Neuroscience	Androgen Receptor; COX-2; PR; Mineralocorticoid Receptor	Androgen Receptor antagonist; COX inhibitor; Estrogen/progestogen Receptor; Glucocorticoid Receptor antagonist	1. Bray JD, et al. J Steroid Biochem Mol Biol. 2005 Dec;97(4):328-41.	0.467603
712	1186971202	T1250	Triethylenethiophosphoramide	52-24-4	50ul/10mMol/L	PLATE 009	H	3	S=P(N1CC1)(N1CC1)N1CC1	C6H12N3PS	189.22	Thiotepa is a polyfunctional, organophosphorus alkylating agent with antineoplastic activity.	DNA Damage/DNA Repair	DNA Alkylation	DNA Alkylation	1. Gor PP, et al. Breast Y Res. 2010;12(3):R26.	0.46677
1190	1186970305	T1591	Cyclocytidine hydrochloride	10212-25-6	50ul/10mMol/L	PLATE 015	G	11	Cl.[C@@H]12[C@@H](Oc3n1ccc(=N)n3)[C@@H]([C@H](O2)CO)O	C9H12ClN3O4	261.66	Ancitabine Hydrochloride is the hydrochloride salt of a cytarabine congener prodrug with antineoplastic activity. Upon administration, ancitabine is slowly hydrolyzed into cytarabine. Subsequently, cytarabine is converted to the triphosphate form within the cell and then competes with cytidine for incorporation into DNA. Because the arabinose sugar sterically hinders the rotation of the molecule …	DNA Damage/DNA Repair	DNA/RNA Synthesis	DNA/RNA Synthesis inhibitor	1. Kirsch LE, et al. J Pharm Sci, 1984, 73(7), 896-902.	0.466281
1889	1186937178	T2600	AG-490	133550-30-8	50ul/10mMol/L	PLATE 024	E	10	C1=CC=C(C=C1)CNC(=O)/C(=C/C2=CC(=C(C=C2)O)O)/C#N	C17H14N2O3	294.3	AG-490 (Tyrphostin AG 490) is an inhibitor of EGFR (IC50: 0.1 μM). It is 135-fold more selective for EGFR than ErbB2, also inhibits JAK2 with no effect to Lyn, Lck, Syk, Btk, and Src.	Angiogenesis; Chromatin/Epigenetic; JAK/STAT signaling; Tyrosine Kinase/Adaptors; Stem Cells	EGFR; HER2/ErbB2; JAK2	EGFR inhibitor; JAK inhibitor	1. Samanta AK, et al. Y Res, 2006, 66(13), 6468-6472.	0.466221
296	1186971903	T0256	Lithium citrate tribasic tetrahydrate	6080-58-6	50ul/10mMol/L	PLATE 004	F	7	[Li+].[Li+].[Li+].O.O.O.O.OC(CC([O-])=O)(CC([O-])=O)C([O-])=O	C6H13Li3O11	281.98	Lithium Citrate, the active component of Lithium, is a medicine used in the therapy of psychiatric disease. It has shown the effects of signaling pathways and metabolic in the brain based on the particular disease and clinical condition model. According to the reports, Lithium Citrate was used as a mood stabilizer when treating bipolar mood disorders (BD) and lower the risk of self-harm in BD pat…	PI3K/Akt/mTOR signaling; Metabolism; Neuroscience; Stem Cells	IMPDH; mGluR3; GSK-3β	Dehydrogenase inhibitor; GluR potentiator; GSK-3 inhibitor	1. Oruch R, et al. Eur J Pharmacol. 2014 Jun 30. pii: S0014-2999(14)00493-2	0.466107
1088	1186969329	T1495	Cefaclor monohydrate	70356-03-5	50ul/10mMol/L	PLATE 014	E	9	N12C(=C(CS[C@@H]1[C@@H](C2=O)NC(=O)[C@@H](c1ccccc1)N)Cl)C(=O)O.O	C15H16CIN3O5S	385.82	Cefaclor monohydrate is a beta-lactam, second-generation cephalosporin antibiotic with bactericidal activity.	Microbiology&Virology	PBPs	Antibacterial inhibitor	1. Chambers HF, Miick C. Antimicrob Agents ChemOthers. 1992 Mar;36(3):656-61.	0.46595
316	1186971905	T0286	Bephenium Hydroxynaphthoate	3818-50-6	50ul/10mMol/L	PLATE 004	H	7	Oc1cc2ccccc2cc1C([O-])=O.C[N+](C)(CCOc1ccccc1)Cc1ccccc1	C28H29NO4	443.53	Bephenium hydroxynaphthoate is a B-type AChR activator, formerly used in the treatment of hookworm infections and ascariasis.	Others	Others	Others	1. MEHROTRA MP, MALAVIYA US. Indian J Med Sci. 1963 Dec;17:930-3.	0.465462
1772	1186969566	T4547	Grazoprevir	1350514-68-9	50ul/10mMol/L	PLATE 023	B	3	COc1ccc2nc3CCCCC[C@@H]4C[C@H]4OC(=O)N[C@H](C(=O)N4C[C@@H](C[C@H]4C(=O)N[C@@]4(C[C@H]4C=C)C(=O)NS(=O)(=O)C4CC4)Oc3nc2c1)C(C)(C)C	C38H50N6O9S	766.9	MK-5172 is a selective inhibitor of Hepatitis C virus NS3/4a protease with broad activity across genotypes and resistant variants, with Ki of 0.01 nM (gt1a), 0.08 nM (gt2a), 0.90 nM (gt3a), 0.01 nM (gt1b), 0.15 nM (gt2b), respectively.	Immunology/Inflammation	NS3/4a protease	Antiviral inhibitor	1. Summa V, et al. MK-5172, a selective inhibitor of hepatitis C virus NS3/4a protease with broad activity across genotypes and resistant variants. Antimicrob Agents Chemother. 2012 Aug;56(8):4161-7.	0.4652
114	1186972461	T0444	Econazole	27220-47-9	50ul/10mMol/L	PLATE 002	D	5	Clc1ccc(COC(Cn2ccnc2)c2c(Cl)cc(Cl)cc2)cc1	C18H15Cl3N2O	381.68	Econazole is an imidazole derivative that is commonly used as a topical antifungal agent.	Microbiology&Virology	14-α Demethylase	Antifection inhibitor	1. Ge S, et al. Int J Pharm. 2014 Apr 25; 465(1-2):120-31.	0.464742
100	1186972507	T0381	Amodiaquine hydrochloride	6398-98-7	50ul/10mMol/L	PLATE 002	B	11	O.Cl.CCN(CC)Cc1c(O)ccc(Nc2c3ccc(Cl)cc3ncc2)c1.O.Cl	C20H28Cl3N3O3	464.82	Amodiaquine Hydrochloride is the hydrochloride salt of amodiaquine, an orally active 4-aminoquinoline derivative with antimalarial and anti-inflammatory properties.	GPCR/G Protein; Immunology/Inflammation; Neuroscience	histamine N-methyl transferase	Histamine Receptor inhibitor	1. de Villiers KA, et al. J Inorg Biochem. 2008 Aug;102(8):1660-7.	0.464639
1723	1186968521	T4093	Afobazole hydrochloride	173352-39-1	50ul/10mMol/L	PLATE 022	E	4	CCOc1cc2c(cc1)nc([nH]2)SCCN1CCOCC1.Cl	C15H22ClN3O2S	343.87	Fabomotizole HCl (CM346 HCl), an anxiolytic drug, produces anxiolytic and neuroprotective effects. The mechanism of Afobazole remains poorly defined, however, with GABAergic, NGF, and BDNF release promoting, MT1 receptor antagonism, MT3 receptor antagonism, and sigma agonism suggested as potential mechanisms. Afobazole inhibits MAO-A reversibly and there might be also some involvement with seroto…	Others	Others	Others antagonist	1.Afobazole, From Wikipedia	0.463792
1732	1186968514	T4195	Betahistine	5638-76-6	50ul/10mMol/L	PLATE 022	F	3	CNCCc1ncccc1	C8H12N2	136.19	Betahistine is a histamine analog and H1 receptor agonist that serves as a vasodilator. It is used in MENIERE DISEASE and in vascular headaches but may exacerbate bronchial asthma and peptic ulcers. Betahistine dihydrochloride is an anti-vertigo drug. It is commonly prescribed for balance disorders or to alleviate vertigo symptoms associated with Ménière's disease.	GPCR/G Protein; Immunology/Inflammation; Neuroscience	H1 receptor	Histamine Receptor inhibitor	1.Albu S,et al . Treatment of Meniere's disease with intratympanic dexamethazone plus high dosage of betahistine. Am J Otolaryngol. 2016 May-Jun;37(3):225-30.	0.463089
149	1186972504	T0004	Salicylamide	65-45-2	50ul/10mMol/L	PLATE 002	G	10	NC(=O)C1=CC=CC=C1O	C7H7NO2	137.14	Salicylamide is an over-the-counter drug with analgesic and antipyretic properties, which has similar medicinal properties to aspirin. In the over-the-counter pain remedies, Salicylamide is used in combination with both aspirin and caffeine.	Immunology/Inflammation; Neuroscience	COX-1; COX-2	COX inhibitor	1. Manin AN, et al. J Phys Chem B. 2014 Jun 19;118(24):6803-14.	0.462887
630	1186969923	T1339	Mylosar	320-67-2	50ul/10mMol/L	PLATE 008	G	11	[C@@H]1(n2c(=O)nc(nc2)N)O[C@@H]([C@H]([C@H]1O)O)CO	C8H12N4O5	244.2	Azacitidine, a pyrimidine nucleoside analogue of cytidine, blocks DNA methylation with antineoplastic activity.	Chromatin/Epigenetic	DNA methyltransferase (DNMT)	DNA Methyltransferase inhibitor	1. Kiziltepe T, et al. Mol Y Ther. 2007 Jun;6(6):1718-27.	0.46264
214	1186972175	T0138	Cefpiramide acid	70797-11-4	50ul/10mMol/L	PLATE 003	F	5	S1[C@H]2N(C(=O)[C@H]2NC(=O)[C@H](NC(=O)c2c(O)cc(nc2)C)c2ccc(O)cc2)C(=C(C1)CSc1n(nnn1)C)C(=O)O	C25H24N8O7S2	612.64	Cefpiramide is a third-generation cephalosporin antibiotic.	Microbiology&Virology	PBPs	Antibacterial antagonist	1. Fass RJ, Helsel VL. Diagn Microbiol Infect Dis. 1986 Jan;4(1):77-81.	0.462062
1760	1186968580	T6574	Lumiracoxib	220991-20-8	50ul/10mMol/L	PLATE 022	H	11	Clc2cccc(F)c2Nc1ccc(C)cc1CC(=O)O	C15H13ClFNO2	293.72	Lumiracoxib is a novel, selective COX-2 inhibitor with IC50 and Ki of 0.14 μM and 0.06 μM, exhibits 515-fold selectivity over COX-1. Phase 4.	Immunology/Inflammation; Neuroscience	COX-1; COX-2	COX inhibitor	1.Esser R, et al. Br J Pharmacol, 2005, 144(4), 538-550.	0.461683
1153	1186970246	T2687	Omeprazole sulfide	73590-85-9	50ul/10mMol/L	PLATE 015	D	4	COc1cc2c(cc1)nc([nH]2)SCc1ncc(C)c(OC)c1C	C17H19N3O2S	329.42	Omeprazole sulfide is a metabolite of Omeprazole, which is a proton pump inhibitor.	Membrane transporter/Ion channel	Proton pump	Proton pump inhibitor	1. Babiak P, et al. Bioresour Technol. 2011 Sep;102(17):7621-6.	0.461653
204	1186972174	T0117	Suplatast tosilate	94055-76-2	50ul/10mMol/L	PLATE 003	E	5	CCOCC(COc1ccc(cc1)NC(=O)CC[S+](C)C)O.Cc1ccc(cc1)S(=O)(=O)[O-]	C23H33NO7S2	499.64	Suplatast Tosilate is a novel capsular anti-asthmatic drug. It ( IC50 above 100 μM) inhibits both IgE production, IL-4 and IL-5 synthesis.	Immunology/Inflammation	Th2 cytokine	IL Receptor inhibitor	1. Mimura T, et al. J Pharmacol Exp Ther, 2005, 314(1), 293-301.	0.461134
1731	1186968506	T7040	Angiotensin II human	4474-91-3	50ul/10mMol/L	PLATE 022	F	2	CC[C@H](C)[C@@H](C(=O)N[C@@H](Cc1cnc[nH]1)C(=O)N1CCC[C@H]1C(=O)N[C@@H](Cc1ccccc1)C(=O)O)NC(=O)[C@H](Cc1ccc(cc1)O)NC(=O)[C@H](C(C)C)NC(=O)[C@H](CCCN=C(N)N)NC(=O)[C@H](CC(=O)O)N	C50H71N13O12	1046.18	Angiotensin II is mediated by AT1 and AT2 receptors. AT1 and AT2 receptors have seven transmembrane glycoproteins with 30% sequence similarity.Angiotensin I convert Angiotensin II human through removing of two C-terminal residues by the enzyme angiotensin-converting enzyme (ACE).	Endocrinology/Hormones	AT receptor	RAAS	1.de Gasparo M, et al. International union of pharmacology. XXIII. The angiotensin II receptors. Pharmacol Rev. 2000 Sep;52(3):415-72.	0.460745
1056	1186969310	T1443	Memantine hydrochloride	41100-52-1	50ul/10mMol/L	PLATE 014	B	7	C12(CC3(CC(C1)(CC(C2)C3)N)C)C.Cl	C12H22ClN	215.76	Memantine hydrochloride is an AMANTADINE derivative that has some dopaminergic effects. Memantine hydrochloride has been proposed as an antiparkinson agent.	Neuroscience; Others	AMPA; NMDA receptor; Kainate receptor	GluR inhibitor; NMDAR inhibitor; Others antagonist	1. Bresink I, et al. British journal of pharmacology, 1996, 119(2): 195-204.	0.460661
1158	1186970286	T2686L	Esomeprazole Sodium	161796-78-7	50ul/10mMol/L	PLATE 015	D	9	CC1=CN=C(C(=C1OC)C)C[S@](=O)C2=NC3=C([N-]2)C=C(C=C3)OC.[Na+]	C17H18N3O3S·Na	367.4	Esomeprazole Sodium is the S-isomer of omeprazole with selective and irreversible proton pump inhibitor activity.	Membrane transporter/Ion channel	H+/K+-ATPase	ATPase inhibitor	1. Kumar P, et al. Drug Deliv Transl Res. 2015 Jun;5(3):243-56.	0.459917
531	1186973591	T1073	Dronedarone hydrochloride	141625-93-6	50ul/10mMol/L	PLATE 007	F	2	Cl.CS(=O)(=O)Nc1cc2c(c(oc2cc1)CCCC)C(=O)c1ccc(cc1)OCCCN(CCCC)CCCC	C31H44N2O5S·HCl	593.22	Dronedarone hydrochloride is an amiodarone analog which has an effective and promising treatment for Atrial fibrillation.	Neuroscience; Membrane transporter/Ion channel; GPCR/G Protein	Adrenergic Receptor; Calcium Channel; Potassium Channel; Sodium Channel	Adrenergic Receptor inhibitor; Calcium Channel inhibitor; Potassium Channel inhibitor; Sodium Channel inhibitor	1. Iwamoto T, et al. Cardiovasc Hematol Disord Drug Targets. 2007 Sep;7(3):188-98.	0.459884
657	1186971236	T1174	Topotecan hydrochloride	119413-54-6	50ul/10mMol/L	PLATE 009	B	8	Cl.CC[C@@]1(O)C(=O)OCc2c1cc1-c3nc4ccc(O)c(CN(C)C)c4cc3Cn1c2=O	C23H24ClN3O5	457.92	Topotecan hydrochloride is an antineoplastic agent used to treat ovarian cancer.	DNA Damage/DNA Repair	Topo I (DU-145 Luc cells); Topo I (MCF-7 Luc cells)	Topoisomerase inhibitor	1. Caceres G, et al. anticancer Drugs. 2003, 14(7), 569-574.	0.459672
1086	1186969313	T1476	Pramipexole	104632-26-0	50ul/10mMol/L	PLATE 014	E	7	c12c(C[C@H](CC2)NCCC)sc(n1)N	C10H17N3S	211.33	Pramipexole is a selective dopamine receptor agonist used in the therapy of Parkinson disease. Pramipexole therapy is associated with a low rate of transient serum enzyme elevations during treatment but has not been implicated in cases of clinically apparent acute liver injury.	GPCR/G Protein; Neuroscience	D2L; D2L; D3; D4	Dopamine Receptor agonist	1. Kvernmo T, et al. Curr Top Med Chem. 2008;8(12):1049-67.	0.458926
1864	1186937136	T6224	Iniparib	160003-66-7	50ul/10mMol/L	PLATE 024	C	5	c1(ccc(c(c1)[N+](=O)[O-])I)C(=O)N	C7H5IN2O3	292.03	Iniparib (BSI-201) , a PARP1 inhibitor, exhibits potency in triple-negative breast Y (TNBC).	Chromatin/Epigenetic; DNA Damage/DNA Repair	PARP1	PARP inhibitor	1. Mendeleyev J, et al. Biochem Pharmacol, 1995, 50(5), 705-714.	0.458863
499	1186973651	T1032	Erythromycin	114-07-8	50ul/10mMol/L	PLATE 007	B	10	[C@@H]1([C@@H]([C@H](C[C@H](O1)C)N(C)C)O)O[C@@H]1[C@H]([C@@H]([C@H](C(=O)O[C@@H]([C@]([C@@H]([C@H](C(=O)[C@@H](C[C@]1(O)C)C)C)O)(O)C)CC)C)O[C@H]1C[C@]([C@H]([C@@H](O1)C)O)(OC)C)C	C37H67NO13	733.93	Erythromycin is a Macrolide and Macrolide Antimicrobial. The physiologic effect of erythromycin is by means of Decreased Sebaceous Gland Activity.	Microbiology&Virology	23S rRNA; 50S ribosome	Antibacterial inhibitor; ribosome inhibitor	1. Moazed D, Noller HF. Biochimie. 1987 Aug;69(8):879-84.	0.458676
560	1186973665	T1109	Zucapsaicin	25775-90-0	50ul/10mMol/L	PLATE 007	H	11	CC(C)/C=C\CCCCC(=O)NCc1cc(c(cc1)O)OC	C18H27NO3	305.41	Zucapsaicin is a medication used to treat osteoarthritis of the knee and Others neuropathic pain.Zucapsaicin is a synthetic cis isomer of natural capsaicin that has shown therapeutic efficacy in pain accompanying osteoarthritis of the knee.	Others	Others	Others	1. Sałat K, et al. Expert Opin Investig Drugs. 2014 Oct;23(10):1433-40.	0.458676
1757	1186968556	T4297	Flibanserin	167933-07-5	50ul/10mMol/L	PLATE 022	H	8	FC(F)(F)c1cccc(c1)N1CCN(CCn2c3ccccc3[nH]c2=O)CC1	C20H21F3N4O	390.41	Flibanserin is a serotonergic antidepressant used to treat hypoactive sexual desire disorder. Flibanserin has been associated with a low rate of minor serum aminotransferase elevations during treatment but has not been linked to instances of clinically apparent acute liver injury.	GPCR/G Protein;Neuroscience	5-HT1A;5-HT2A	5-HT Receptor		0.458167
601	1186969849	T1160	Fusidine	6990-06-03	50ul/10mMol/L	PLATE 008	E	2	[C@]12([C@@]3([C@H](/C(=C(\CCC=C(C)C)/C(=O)O)/[C@H](C3)OC(=O)C)C[C@H]([C@H]1[C@@]1([C@@H](CC2)[C@@H]([C@@H](CC1)O)C)C)O)C)C	C31H48O6	516.72	Fusidine is an antibiotic isolated from the fermentation broth of Fusidium coccineum.	Others; oxidation-reduction	CAT; EEFG	CAT; Others	1. Day PJ, et al. Biochemistry. 1995 May 16;34(19):6416-22.	0.458124
778	1186969522	T0702	Gabapentin	60142-96-3	50ul/10mMol/L	PLATE 010	F	9	NCC1(CC(=O)O)CCCCC1	C9H17NO2	171.24	Gabapentin is an Anti-epileptic Agent. The physiologic effect of gabapentin is by means of Decreased Central Nervous System Disorganized Electrical Activity.	Membrane transporter/Ion channel; Neuroscience; Others	Adenosine receptor; Calcium Channel; BCAT	AChR inhibitor; Calcium Channel inhibitor; Others	1. Hota D, et al. Methods Find Exp Clin Pharmacol. 2007 Sep;29(7):443-6.	0.457907
1670	1186969443	T3231	Niraparib	1038915-60-4	50ul/10mMol/L	PLATE 021	G	11	c1(cccc2c1nn(c2)c1ccc(cc1)[C@H]1CNCCC1)C(=O)N	C19H20N4O	320.39	MK-4827(Niraparib) is a selective inhibitor of PARP1/PARP2 with IC50 of 3.8 nM/2.1 nM; with great activity in cancer cells with mutant BRCA-1 and BRCA-2; >330-fold selective against PARP3, V-PARP and Tank1.	Chromatin/Epigenetic; Others; DNA Damage/DNA Repair	TANK-1; PARP1; PARP2; PARP3; V-PARP	Others inhibitor; PARP inhibitor	1. Jones P, et al. Discovery of 2-{4-[(3S)-piperidin-3-yl]phenyl}-2H-indazole-7-carboxamide (MK-4827): a novel oral poly(ADP-ribose)polymerase (PARP) inhibitor efficacious in BRCA-1 and -2 mutant tumors. J Med Chem. 2009 Nov 26;52(22):7170-85.	0.457741
659	1186971252	T1178	Temozolomide	85622-93-1	50ul/10mMol/L	PLATE 009	B	10	Cn1nnc2c(ncn2c1=O)C(=O)N	C6H6N6O2	194.15	Temozolomide is an orally administered alkylating agent used largely in the therapy of malignant brain tumors including glioblastoma and astrocytoma.	DNA Damage/DNA Repair	DNA replication	DNA/RNA Synthesis agonist	1. Dinca EB, et al. J Neurosurg. 2007 Sep;107(3):610-6.	0.457736
93	1186972451	T0380	Bicalutamide	90357-06-5	50ul/10mMol/L	PLATE 002	B	4	CC(O)(CS(=O)(=O)c1ccc(F)cc1)C(=O)Nc1cc(c(cc1)C#N)C(F)(F)F	C18H14F4N2O4S	430.37	Bicalutamide, a synthetic, nonsteroidal antiandrogen, competitively binds to cytosolic androgen receptors in target tissues, thereby inhibiting the receptor binding of androgens.	Endocrinology/Hormones	Androgen Receptor	Androgen Receptor antagonist	1. Wang LG, et al. Biochem Pharmacol. 1998 May 1; 55(9):1427-33.	0.457629
298	1186971919	T0261	Amcinonide	51022-69-6	50ul/10mMol/L	PLATE 004	F	9	CC(=O)OCC(=O)[C@@]12[C@@H](C[C@@H]3[C@@]1(C[C@@H]([C@]1([C@H]3CCC3=CC(=O)C=C[C@]13C)F)O)C)OC1(O2)CCCC1	C28H35FO7	502.57	Amcinonide is a Corticosteroid. The mechanism of action of amcinonide is as a Corticosteroid Hormone Receptor Agonist.	GPCR/G Protein; Metabolism	Annexin A1; Glucocorticoid Receptor	Annexin A antagonist; GR antagonist	1. Grossman R, et al. Ann N Y Acad Sci. 2006 Jul;1071:410-21.	0.457499
197	1186972197	T0104	Arbidol hydrochloride	131707-23-8	50ul/10mMol/L	PLATE 003	D	8	Cl.CCOC(=O)c1c(CSc2ccccc2)n(C)c2cc(Br)c(O)c(CN(C)C)c12	C22H25BrN2O3S·HCl	513.88	Arbidol (Umifenovir) hydrochloride, an broad-spectrum antiviral chemical agent, can inhibit cell invade of enveloped viruses by blocking viral fusion with host cell membrane.	Microbiology&Virology	Influenza A virus	Influenza Virus inhibitor	1. Wang MZ, et al. Zhongguo Yi Xue Ke Xue Yuan Xue Bao. 2004 Jun;26(3):289-93.	0.457113
126	1186972478	T0396	Pipemidic acid	51940-44-4	50ul/10mMol/L	PLATE 002	E	7	CCn1cc(C(=O)O)c(=O)c2cnc(nc12)N1CCNCC1	C14H17N5O3	303.32	Pipemidic acid, a new antibacterial agent, inhibits the activity of Pseudomonas aeruginosa.	Others	Others	Others	1. Hoeglund AB, et al.J Med Chem. 2010 Feb 11;53(3):1056-66.	0.456907
716	1186971234	T1260	Sodium cromoglycate	15826-37-6	50ul/10mMol/L	PLATE 009	H	7	[Na+].c1(cccc2c1c(=O)cc(o2)C(=O)[O-])OCC(O)COc1cccc2c1c(=O)cc(o2)C(=O)[O-].[Na+]	C23H14Na2O11	512.33	Cromolyn sodium is a chromone complex that acts by inhibiting the release of chemical mediators from sensitized mast cells.	Membrane transporter/Ion channel; Others	Protein S100-P; Potassium Channel	Others inhibitor; Potassium Channel inhibitor	1. Overington JP, et al. Nat Rev Drug Discov. 2006 Dec;5(12):993-6.	0.456833
1148	1186970285	T1734	Rabeprazole Related Compound E	117977-21-6	50ul/10mMol/L	PLATE 015	C	9	c1(nc2c([nH]1)cccc2)SCc1c(c(ccn1)OCCCOC)C	C18H21N3O2S	343.44	Rabeprazole is an antiulcer drug in the class of proton pump inhibitors.	Membrane transporter/Ion channel	Proton pump	Proton pump inhibitor	1. Ohara T, et al. Helicobacter. 2001 Jun;6(2):125-9.	0.456612
123	1186972454	T0435	Sulfinpyrazone	57-96-5	50ul/10mMol/L	PLATE 002	E	4	O=C1C(CCS(=O)c2ccccc2)C(=O)N(N1c1ccccc1)c1ccccc1	C23H20N2O3S	404.48	Sulfinpyrazone is a uricosuric drug that is used to reduce the serum urate levels in gout therapy. It lacks anti-inflammatory, analgesic, and diuretic properties.	Immunology/Inflammation; Others; Neuroscience	COX; cMOAT	COX inhibitor; Others	1. Pay GF, et al. Haemostasis. 1981;10(3):165-75.	0.456598
1820	1186969634	T1919	Tenovin-1	380315-80-0	50ul/10mMol/L	PLATE 023	F	11	CC(=O)NC1=CC=C(NC(=S)NC(=O)C2=CC=C(C=C2)C(C)(C)C)C=C1	C20H23N3O2S	369.48	Tenovin-1 inhibits protein-deacetylating activities of SirT1 and SirT2 and protects against MDM2-mediated p53 degradation, which involves ubiquitination.	Apoptosis	Mdm2; p53	Mdm2 inhibitor; p53 inhibitor	1. Lain S, et al. Y Cell, 2008, 13(5), 454-463.	0.45635
276	1186971901	T0228	Methyl hesperidin	11013-97-1	50ul/10mMol/L	PLATE 004	D	7	C[C@H]1[C@@H]([C@H]([C@H]([C@@H](O1)OC[C@@H]1[C@H]([C@@H]([C@H]([C@@H](O1)Oc1cc(c2C(=O)C[C@H](Oc2c1)c1cc(c(cc1)OC)OC)O)O)O)O)O)O)O	C29H36O15	624.59	Methyl Hesperidin, a flavanone glycoside (flavonoid) (C28H34O15), is abundant in citrus fruits. Its aglycone form is called hesperetin.	Cytoskeletal Signaling; PI3K/Akt/mTOR signaling	Akt; PKC	Akt inhibitor; PKC inhibitor	1. Nizamutdinova IT, et al. Int Immunopharmacol, 2008, 8(5), 670-678.	0.456208
651	1186971188	T1169	Moguisteine	119637-67-1	50ul/10mMol/L	PLATE 009	B	2	C1SC(N(C1)C(=O)CC(=O)OCC)COc1c(cccc1)OC	C16H21NO5S	339.41	Moguisteine is a new-type peripheral non-narcotic antitussive drug.	Others	Others	Others	1. Gallico L, et al. Br J Pharmacol, 1994, 112(3), 795-800.	0.456059
1638	1186969424	T3380	Homoharringtonine	26833-87-4	50ul/10mMol/L	PLATE 021	D	9	CC(C)(CCC[C@@](CC(=O)OC)(C(=O)O[C@H]1[C@H]2c3cc4c(cc3CCN3C2(CCC3)C=C1OC)OCO4)O)O	C29H39NO9	545.61	Homoharringtonine is an alkaloid inhibitor of protein synthesis with activity in myeloid malignancies. It might have clinical activity in some patients with myelodysplastic syndrome. Homoharringtonine enhances the paracellular permeability of Caco-2 cell monolayers by modulating the protein expression and localization of claudin isoforms. Homoharringtonine has anti-Y and antileukemic activities m…	JAK/STAT signaling; Stem Cells	STAT3	STAT inhibitor	1. Jin J, et al. Lancet Oncol. 2013 Jun;14(7):599-608.	0.455673
262	1186971868	T0209	Loperamide hydrochloride	34552-83-5	50ul/10mMol/L	PLATE 004	C	3	Cl.CN(C)C(=O)C(CCN1CCC(O)(CC1)c1ccc(Cl)cc1)(c1ccccc1)c1ccccc1	C29H34Cl2N2O2	513.51	Loperamide Hydrochloride is a synthetic, piperidine derivative and opioid agonist with antidiarrheal activity.	Endocrinology/Hormones; GPCR/G Protein; Neuroscience	δ-opioid receptor; κ-opioid receptor; κ-opioid receptor; μ-opioid receptor	Opioid Receptor agonist	1. DeHaven-Hudkins DL, et al. J Pharmacol Exp Ther. 1999 Apr;289(1):494-502.	0.455348
157	1186972489	T0036	Enoxolone	471-53-4	50ul/10mMol/L	PLATE 002	H	8	C[C@]12CC[C@](C[C@H]1C1=CC(=O)C3[C@]4(CC[C@@H](C(C4CC[C@]3([C@@]1(CC2)C)C)(C)C)O)C)(C)C(=O)O	C30H46O4	470.68	Enoxolone is the major bioactive component of Glycyrrhizae Radix and possesses anti-ulcerative, anti-inflammatory and antiproliferative properties.	Others	Others	Others	1. Boldt J, et al. Expert Opin PharmacOthers. 2007, 8(13):2135-47.	0.454845
689	1186971255	T1209	Flunixin meglumin	42461-84-7	50ul/10mMol/L	PLATE 009	E	10	CNC[C@@H]([C@H]([C@@H]([C@@H](CO)O)O)O)O.c1(cccc(c1C)Nc1ncccc1C(=O)O)C(F)(F)F	C21H28F3N3O7	491.46	Flunixin Meglumin is an effective inhibitor of the enzyme cyclooxygenase with anti-inflammatory and antipyretic activity.	Immunology/Inflammation; Neuroscience	COX-1; COX-2	COX inhibitor	1. Duz M, et al. Am J Vet Res. 2015 Mar;76(3):208-15.	0.45451
300	1186971935	T0266	Quinidine hydrochloride	6151-40-2	50ul/10mMol/L	PLATE 004	F	11	O.Cl.COc1cc2c(ccnc2cc1)[C@H](O)[C@H]1C[C@@H]2CCN1C[C@@H]2C=C	C20H27ClN2O3	378.89	Quinidine is an optical isomer of quinine, extracted from the bark of the Cinchona tree and similar plant species. It prolongs cellular action potential and decreases automaticity. This alkaloid dampens the excitability of cardiac and skeletal muscles by blocking sodium and potassium currents across cellular membranes. Quinidine also blocks muscarinic and alpha-adrenergic neurotransmission.	Membrane transporter/Ion channel	Potassium Channel; Sodium Channel	Potassium Channel inhibitor; Sodium Channel inhibitor	1. Stokoe KS, et al. J Physiol. 2007 Jan 1;578(Pt 1):69-84.	0.454487
121	1186972438	T0462	Cilostazol	73963-72-1	50ul/10mMol/L	PLATE 002	E	2	O=C1CCc2c(N1)ccc(OCCCCc1nnnn1C1CCCCC1)c2	C20H27N5O2	369.46	Cilostazol is a Phosphodiesterase 3 Inhibitor. The mechanism of action of cilostazol is as a Phosphodiesterase 3 Inhibitor.	Metabolism	PDE3	PDE inhibitor	1. Rondina MT, Weyrich AS. Handb Exp Pharmacol 2012(210):225-238.	0.454124
705	1186971225	T1226	Bacitracin	1405-87-4	50ul/10mMol/L	PLATE 009	G	6	O=C(O)C[C@H]3NC(=O)[C@H](Cc1cncn1)NC(=O)[C@@H](Cc2ccccc2)NC(=O)[C@@H](NC(=O)[C@@H](CCCN)NC(=O)[C@H](CCCCNC(=O)[C@H](CC(N)=O)NC3=O)NC(=O)[C@@H](NC(=O)[C@@H](CCC(=O)O)NC(=O)[C@H](CC(C)C)NC(=O)[C@H]4N=C(SC4)[C@@H](N)[C@@H](C)CC)[C@@H](C)CC)[C@@H](C)CC	C66H103N17O16S	1422.73	Bacitracin, a mixture of related cyclic polypeptides, disrupts bacteria by interfering with cell wall and peptidoglycan synthesis.	Others	Others	Others	1. Toscano WA Jr, et al. Pharmacol Ther, 1982, 16(2), 199-210.	0.453736
2044	1186938866	T6279	Givinostat hydrochloride monohydrate	732302-99-7	50ul/10mMol/L	PLATE 026	E	5	CCN(CC)CC1=CC2=C(C=C1)C=C(C=C2)COC(=O)NC3=CC=C(C=C3)C(=O)NO.O.Cl	C24H27N3O4·HCl·H2O	475.97	Givinostat hydrochloride monohydrate is an HDAC inhibitor.	Chromatin/Epigenetic; DNA Damage/DNA Repair; NF-Κb	HD1-A; HD1-B; HD2	HDAC inhibitor	1. Leoni F, et al. Mol Med, 2005, 11(1-12), 1-15.	0.453299
147	1186972488	T0001	Ferrous fumarate	141-01-5	50ul/10mMol/L	PLATE 002	G	8	C(=C/C(=O)[O-])\C(=O)[O-].[Fe+2]	C4H2FeO4	169.9	Iron(II) fumarate, also named as ferrous fumarate, is the iron(II) salt of fumaric acid, a reddish-orange powder, applied to supply iron intake.	Others	Others	Others	1. García-Casal MN, Leets I. J Food Sci. 2014 Apr;79(4):H706-12.	0.453196
1854	1186937135	T3058	SMI-4a	438190-29-5	50ul/10mMol/L	PLATE 024	B	5	c1cc(cc(c1)C(F)(F)F)/C=C\1/C(=O)NC(=O)S1	C11H6F3NO2S	273.23	(Z)-SMI-4a is a selective ATP-competitive Pim-1 kinase inhibitor with an IC50 of 21 nM.	Chromatin/Epigenetic; JAK/STAT signaling	Pim1	Pim inhibitor	1. Beharry Z, et al. Mol Y Ther, 2009, 8(6), 1473-1483.	0.452397
1654	1186969394	T6552	Istradefylline	155270-99-8	50ul/10mMol/L	PLATE 021	F	5	CCn1c2c(c(=O)n(c1=O)CC)n(c(n2)/C=C/c1cc(c(cc1)OC)OC)C	C20H24N4O4	384.43	Istradefylline(Ki of 2.2 nM) is a selective adenosine A2A receptor (A2AR) antagonist, which is under development in Phase 3 trails. It has been used in trials studying the treatment and basic science of Drug Abuse, Sleep Disorder, Hepatic Impairment, Parkinson's Disease, and Restless Legs Syndrome, among others.	GPCR/G Protein	A2A	Adenosine Receptor antagonist	1. Chen JF, et al. J Neurosci, 2001, 21(10), RC143.	0.452313
558	1186973649	T1105	Penfluridol	26864-56-2	50ul/10mMol/L	PLATE 007	H	9	OC1(CCN(CCCC(c2ccc(F)cc2)c2ccc(F)cc2)CC1)c1cc(c(Cl)cc1)C(F)(F)F	C28H27ClF5NO	523.97	Penfluridol is a highly potent antipsychotic.	GPCR/G Protein; Neuroscience	Dopamine	Dopamine Receptor antagonist	1. Creese I, et al. Science, 1976 , 192(4238), 481-483.	0.452151
1090	1186969345	T1518	Benicar	144689-63-4	50ul/10mMol/L	PLATE 014	E	11	c1(nc(c(n1Cc1ccc(cc1)c1ccccc1c1nnn[nH]1)C(=O)OCc1oc(=O)oc1C)C(C)(C)O)CCC	C29H30N6O6	558.59	Olmesartan medoxomil is an angiotensin II type 1 receptor blocker that is used to manage hypertension.	Endocrinology/Hormones	angiotensin II receptor	RAAS inhibitor	1. Koike H, et al. J Hypertens Suppl. 2001 Jun;19(1):S3-14.	0.451818
122	1186972446	T0445	Promethazine	60-87-7	50ul/10mMol/L	PLATE 002	E	3	CC(CN1c2ccccc2Sc2ccccc12)N(C)C	C17H20N2S	284.42	Tafluprost(AFP-168) is an analogue of anti-glaucoma prostaglandin (PG) .	GPCR/G Protein; Neuroscience; Immunology/Inflammation	5-HT; mAChR; Adrenergic Receptor; CAM; D2; H1 receptor	5-HT Receptor antagonist; AChR antagonist; Adrenergic Receptor antagonist; CaMK inhibitor; Dopamine Receptor antagonist; Histamine Receptor antagonist	1. Suzuki A, et al. Ther Drug Monit. 2003 Apr; 25(2):192-6.	0.450619
313	1186971881	T0283	Trimethadione	127-48-0	50ul/10mMol/L	PLATE 004	H	4	CN1C(=O)OC(C)(C)C1=O	C6H9NO3	143.14	Trimethadione is a dione-type anticonvulsant with antiepileptic activity.	Membrane transporter/Ion channel	Calcium Channel	Calcium Channel inhibitor	1. Shen H, et al. Hear Res. 2007 Apr;226(1-2):52-60.	0.450613
943	1186968811	T1403	Climbazole	38083-17-9	50ul/10mMol/L	PLATE 012	G	4	CC(C)(C)C(=O)C(Oc1ccc(Cl)cc1)n1ccnc1	C15H17ClN2O2	292.77	Climbazole is a broad-spectrum imidazole antifungal agent with anti-dandruff benefits.	Others	Others	Others	1. Pérez-Rivera AA, et al. Mutat Res. 2009 Jan;672(1):27-39.	0.449478
824	1186968719	T0743	DL-Carnitine	461-06-3	50ul/10mMol/L	PLATE 011	C	5	C[N+](C)(C)CC(O)CC(=O)[O-]	C7H15NO3	161.2	DL-Carnitine is the constituent of liver and striated muscle. In therapeutically It is used to stimulate pancreatic and gastric secretions and to treat hyperlipoproteinemias.	Others	O-acetyltransferase	Others	1. Lopes G, et al. Braz J Med Biol Res. 2003 Sep;36(9):1255-62.	0.448889
1925	1186938390	T1888	CI994	112522-64-2	50ul/10mMol/L	PLATE 025	A	6	CC(=O)Nc1ccc(cc1)C(=O)Nc1ccccc1N	C15H15N3O2	269.3	Tacedinaline (CI994) is a selective class I HDAC inhibitor with potential antineoplastic activity.	Chromatin/Epigenetic; DNA Damage/DNA Repair; NF-Κb	HDAC1; HDAC2; HDAC3	HDAC inhibitor	1. Methot JL, et al. Bioorg Med Chem Lett, 2008, 18(3), 973-978.	0.448655
617	1186969898	T1314	Triclosan	3380-34-5	50ul/10mMol/L	PLATE 008	F	8	Oc1cc(Cl)ccc1Oc1ccc(Cl)cc1Cl	C12H7Cl3O2	289.54	Triclosan is an antibacterial and antifungal agent.	Metabolism	NADPH	NADPH inhibitor	1. Berman HM, et al. Nucleic Acids Res. 2000 Jan 1; 28(1):235-42.	0.448574
260	1186971931	T0205	Brompheniramine hydrogen maleate	980-71-2	50ul/10mMol/L	PLATE 004	B	11	OC(=O)/C=C\C(=O)O.CN(C)CCC(c1ccc(Br)cc1)c1ccccn1	C16H19BrN2·C4H4O4	435.31	Brompheniramine maleate is an antagonist against histamine H1 receptors.	GPCR/G Protein; Neuroscience	HT	5-HT Receptor antagonist	1. Tardioli S, et al. J Phys Chem B. 2012 Jun 21;116(24):7033-9.	0.448461
1752	1186968516	T4382	Proguanil hydrochloride	637-32-1	50ul/10mMol/L	PLATE 022	H	3	Cl.Clc1ccc(NC(=N)NC(=N)NC(C)C)cc1	C11H17Cl2N5	290.19	Proguanil Hydrochloride is a biguanide compound which metabolizes in the body to form cycloguanil, an anti-malaria agent.Upon hydrolysis, proguanil is converted to its active cyclic triazine metabolite, cycloguanil, by a cytochrome P450 dependent reaction. Cycloguanil selectively inhibits the bifunctional dihydrofolate reductase-thymidylate synthase of plasmodium parasite, thereby disrupting deox…	DNA Damage/DNA Repair;Metabolism	dihydrofolate reductase;thymidylate synthase;NADH dehydrogenase	DNA/RNA Synthesis inhibitor;Electron transport inhibitor	1. Gerlinde F. Plöger, etal. Biowaiver Monographs for Immediate Release Solid Oral Dosage Forms: Proguanil Hydrochloride[J]. Journal of Pharmaceutical Sciences, 2018, 163(4):1-21.	0.446684
822	1186968703	T0746	Orotic acid	65-86-1	50ul/10mMol/L	PLATE 011	C	3	OC(=O)c1cc(=O)[nH]c(=O)[nH]1	C5H4N2O4	156.1	Orotic acid is an intermediate product in pyrimidine metabolism.	Metabolism	DHOase	Dehydrogenase	1. Jung, E.J., et al, Proliferating effect of orotic acid through mTORC1 activation mediated by negative regulation of AMPK in SK-Hep1 hepatocellular carcinoma cells. J Toxicol Sci, 2012. 37(4): p. 813-21.	0.446574
255	1186971891	T0199	Cephradine	38821-53-3	50ul/10mMol/L	PLATE 004	B	6	CC1=C(N2[C@H](SC1)[C@@H](C2=O)NC(=O)[C@@H](C1=CCC=CC1)N)C(=O)O	C16H19N3O4S	349.41	Cephradine is a beta-lactam, first-generation cephalosporin antibiotic with bactericidal activity.	Microbiology&Virology	PBPs	Antibacterial inhibitor	1. Sharma UK, et al. J Bacteriol. 1995 Dec; 177(23):6745-50.	0.446525
1312	1186971581	T0097L	Pazopanib	444731-52-6	50ul/10mMol/L	PLATE 017	D	3	CN(c1cc2nn(C)c(C)c2cc1)c1nc(Nc2cc(c(C)cc2)S(=O)(=O)N)ncc1	C21H23N7O2S	437.52	Pazopanib, a small molecule inhibitor, inhibits multiple protein tyrosine kinases with potential antineoplastic activity. Pazopanib selectively inhibits VEGFR-1, -2 and -3, c-kit and PDGF-R, which may result in inhibition of angiogenesis in tumors in which these receptors are upregulated.	Angiogenesis; Tyrosine Kinase/Adaptors	c-Kit; PDGFR; VEGFR1; VEGFR2; VEGFR3	c-Kit inhibitor; PDGFR inhibitor; VEGFR inhibitor	1. Harris PA, et al. J Med Chem. 2008, 51(15), 4632-4640.	0.446514
1641	1186969369	T3605	Gastrodenol	57644-54-9	50ul/10mMol/L	PLATE 021	E	2	[K+].[K+].[K+].[Bi+3].OC(CC([O-])=O)(CC([O-])=O)C([O-])=O.OC(CC([O-])=O)(CC([O-])=O)C([O-])=O	C12H10BiK3O14	704.47	Gastrodenol is a bismuth compound used for peptic ulcer and gastro-oesophageal reflux disease.	Others	Others	Others	N/A	0.44611
112	1186972445	T0464	Carbetapentane citrate	23142-01-0	50ul/10mMol/L	PLATE 002	D	3	OC(=O)CC(O)(CC(=O)O)C(=O)O.CCN(CC)CCOCCOC(=O)C1(CCCC1)c1ccccc1	C20H31NO3·C6H8O7	525.59	Pentoxyverine Citrate, an antitussive (cough suppressant), is frequently used for a cough related to illnesses like the common cold.	Others	Others	Others	1. Lin MQ, et al. Nan Fang Yi Ke Da Xue Xue Bao. 2010 Jul; 30(7):1621-3.	0.44567
702	1186971201	T1223	Ceftriaxone sodium	104376-79-6	50ul/10mMol/L	PLATE 009	G	3	[Na+].[Na+].[Na+].[Na+].O.O.O.O.O.O.O.Nc1scc(n1)\C(=N\OC)C(=O)N[C@@H]3C(=O)N4C(C([O-])=O)=C(CSC2=NC(=O)C([O-])=NN2C)CS[C@H]34.Nc1scc(n1)\C(=N\OC)C(=O)N[C@@H]3C(=O)N4C(=C(CSC2=NC(=O)C([O-])=NN2C)CS[C@H]34)C([O-])=O	C18H16N8Na2O7S3·3·5H2O	661.6	Ceftriaxone sodium salt is a broad-spectrum cephalosporin antibiotic with a very long half-life and high penetrability to meninges, eyes and inner ears.	Others	Others	Others	1. Brogden RN, et al. Drugs, 1988, 35(6), 604-645.	0.445606
1832	1186969572	T2072	BET bromodomain inhibitor	1505453-59-7	50ul/10mMol/L	PLATE 023	H	3	CC1=NOC2=C1C3=C(C=C(C=C3)C4=CN(N=C4)C)C(=NC2CC(=O)N)C5=CC=C(C=C5)Cl	C24H20ClN5O2	445.91	BET bromodomain inhibitor is a potent BET inhibitor.	Chromatin/Epigenetic	BET bromodomain	Epigenetic Reader Domain inhibitor	1. Xiao Y, et al. Rheumatology (Oxford). 2015 Aug 31.	0.445348
1131	1186970228	T1676	Rosuvastatin	287714-41-4	50ul/10mMol/L	PLATE 015	B	2	c1(c(c(nc(n1)N(S(=O)(=O)C)C)c1ccc(cc1)F)/C=C/[C@H](C[C@H](CC(=O)O)O)O)C(C)C	C22H28FN3O6S	481.54	Rosuvastatin is an antilipemic agent that competitively inhibits hydroxymethyl-glutaryl-coenzyme A (HMG-CoA) reductase. HMG-CoA reductase catalyzes the conversion of HMG-CoA to mevalonic acid, the rate-limiting step in cholesterol biosynthesis. Rosuvastatin belongs to a class of medications called statins and is used to reduce plasma cholesterol levels and prevent cardiovascular disease.	Metabolism	HMG-CoA reductase	HMG-CoA Reductase inhibitor	1. Watanabe M, et al. Bioorg Med Chem, 1997, 5(2), 437-444.	0.445289
1075	1186969304	T1466	Nadifloxacin	124858-35-1	50ul/10mMol/L	PLATE 014	D	6	C1C(n2cc(c(=O)c3c2c(C1)c(c(c3)F)N1CCC(CC1)O)C(=O)O)C	C19H21FN2O4	360.39	Nadifloxacin has been used in trials studying the treatment of Acne Vulgaris.	Others	Others	Others	1. Jacobs MR, et al. Expert Opin PharmacOthers, 2006, 7(14), 1957-1966.	0.444876
1089	1186969337	T1498	Indapamide	26807-65-8	50ul/10mMol/L	PLATE 014	E	10	c12N(C(Cc1cccc2)C)NC(=O)c1cc(c(cc1)Cl)S(=O)(=O)N	C16H16ClN3O3S	365.84	Indapamide is a non-thiazide sulphonamide diuretic compound, generally used in the treatment of hypertension, as well as decompensated cardiac failure.	Membrane transporter/Ion channel	Potassium Channel	Potassium Channel inhibitor	1. Pedersen EB, et al. Eur J Clin Pharmacol, 1984. 26(5): p. 543-7.	0.444793
928	1186968849	T1382	Griseofulvin	126-07-8	50ul/10mMol/L	PLATE 012	E	9	[C@]12(C(=O)c3c(O1)c(c(cc3OC)OC)Cl)C(=CC(=O)C[C@H]2C)OC	C17H17ClO6	352.77	Griseofulvin is an antifungal agent used in the treatment of TINEA infections.	Cytoskeletal Signaling	Tubulin chain	Microtubule Associated inhibitor	1. De Carli L, et al. Mutat Res, 1988, 195(2), 91-126.	0.444522
1709	1186968567	T6580	Meprednisone	1247-42-3	50ul/10mMol/L	PLATE 022	C	10	C1=CC(=O)C=C2CC[C@H]3[C@@H]4C[C@@H]([C@@]([C@]4(CC(=O)[C@@H]3[C@@]12C)C)(C(=O)CO)O)C	C22H28O5	372.46	Betapar(Meprednisone) is a glucocorticoid and a methylated derivative of prednisone.	Metabolism	Glucocorticoid Receptor	GR inhibitor	1.Ma X, He J, Yan J, Wang Q, Li H.Chem Biol Interact. 2016 Mar 25;248:52-9.	0.442934
684	1186971215	T1218	Cefoperazone sodium	62893-20-3	50ul/10mMol/L	PLATE 009	E	5	N12[C@@H]([C@@H](C2=O)NC(=O)[C@@H](c2ccc(cc2)O)NC(=O)N2C(=O)C(=O)N(CC2)CC)SCC(=C1C(=O)[O-])CSc1n(nnn1)C.[Na+]	C25H26N9NaO8S2	667.65	Cefoperazone sodium is broad-spectrum cephalosporin with a tetrazolyl moiety, used to treat Pseudomonas infections.	Microbiology&Virology	PBPs	Antibacterial inhibitor	1. Fass RJ, Helsel VL. Diagn Microbiol Infect Dis. 1986 Jan;4(1):77-81.	0.442509
444	1186973710	T1049L	Oxybutynin	5633-20-5	50ul/10mMol/L	PLATE 006	E	5	C(C(=O)OCC#CCN(CC)CC)(c1ccccc1)(C1CCCCC1)O	C22H31NO3	357.49	Oxybutynin is a synthetic anticholinergic agent that is used for treatment of urinary incontinence and overactive bladder syndrome.	Neuroscience	mAChR	AChR antagonist	1. Ito Y, et al. Eur J Pharmacol. 2009 Aug 1;615(1-3):201-6.	0.442342
1740	1186968578	T6647	Rotigotine	99755-59-6	50ul/10mMol/L	PLATE 022	F	11	CCCN(CCc1cccs1)[C@H]1CCc2c(C1)cccc2O	C19H25NOS	315.47	Rotigotine is a non-ergot dopamine receptor agonist used in the therapy of Parkinson disease and restless leg syndrome. Administered as a once-daily transdermal patch, Rotigotine has not been associated with serum enzyme elevations during treatment or with episodes of clinically apparent liver injury.	GPCR/G Protein; Neuroscience	D2; D3	Dopamine Receptor agonist	1.Giladi N, et al.J Parkinsons Dis. 2016 Apr 2	0.442231
1159	1186970294	T2686	Esomeprazole Magnesium	161973-10-0	50ul/10mMol/L	PLATE 015	D	10	c1nc(C[S@](=O)c2nc3c([n-]2)ccc(c3)OC)c(c(OC)c1C)C.[Mg+2].c1nc(C[S@](=O)c2nc3c([n-]2)ccc(c3)OC)c(c(OC)c1C)C	C34H36MgN6O6S2	713.12	Esomeprazole Magnesium is the S-isomer of omeprazole, can reduce gastric acid secretion with selective and irreversible proton pump inhibitor activity.	Membrane transporter/Ion channel	H+/K+-ATPase	ATPase inhibitor	1. Kumar P, et al. Drug Deliv Transl Res. 2015 Jun;5(3):243-56.	0.442231
392	1186973505	T0494	Tetramisole hydrochloride	5086-74-8	50ul/10mMol/L	PLATE 005	H	3	Cl.C1CN2CC(N=C2S1)c1ccccc1	C11H12N2S·HCl	240.75	Tetramisole is used as an anthelmintic.	Metabolism	SDH	Dehydrogenase inhibitor	1. Eyre P, et al. J Pharm Pharmacol, 1970, 22(1), 26-36.	0.441905
1879	1186937177	T2430	HPOB	1429651-50-2	50ul/10mMol/L	PLATE 024	D	10	OCCN(C(=O)Cc1ccc(cc1)C(=O)NO)c1ccccc1	C17H18N2O4	314.34	HPOB is an effective and specific HDAC6 inhibitor (IC50: 56 nM), >30-fold selectivity over other HDACs.	Chromatin/Epigenetic; DNA Damage/DNA Repair; NF-Κb	HDAC1; HDAC10; HDAC3; HDAC6; HDAC8	HDAC inhibitor	1. Lee JH, et al. Proc Natl Acad Sci U S A. 2013, 110(39), 15704-157099.	0.441472
692	1186971200	T1213	Piperacillin sodium salt	59703-84-3	50ul/10mMol/L	PLATE 009	F	3	[Na+].C(=O)(N1C(=O)C(=O)N(CC1)CC)N[C@@H](C(=O)N[C@H]1[C@@H]2N([C@H](C(S2)(C)C)C(=O)[O-])C1=O)c1ccccc1	C23H26N5NaO7S	539.54	Piperacillin binds to and inactivates penicillin-binding proteins (PBPs), enzymes located on the inner membrane of the bacterial cell wall, resulting in the weakening of the bacterial cell wall and cell lysis. Piperacillin Sodium is the sodium salt of piperacillin, a broad-spectrum semisynthetic, ampicillin-derived ureidopenicillin antibiotic with bactericidal activity. PBPs participate in the te…	Microbiology&Virology	β-Lactamase	Antibiotic inhibitor	1. Williamson R, et al. Antimicrob Agents ChemOthers, 1980, 18(4), 629-637.	0.441347
1811	1186969562	T2335	Ebastine	90729-43-4	50ul/10mMol/L	PLATE 023	F	2	O(C1CCN(CC1)CCCC(=O)c1ccc(C(C)(C)C)cc1)C(c1ccccc1)c1ccccc1	C32H39NO2	469.66	Ebastine (trade names Evastin, Kestine, Ebastel, Aleva) is a non-sedating H1 antihistamine. It does not penetrate the blood-brain barrier and thus allows an effective block of the H1 receptor in peripheral tissue without a central side effect, i. e not causing sedation or drowsiness.	GPCR/G Protein; Immunology/Inflammation; Neuroscience	H1 receptor	Histamine Receptor antagonist	1. Ko CM, et al. J Pharmacol Exp Ther, 1997, 281(1), 233-244.	0.441043
699	1186971256	T1232	Pyrilamine maleate	59-33-6	50ul/10mMol/L	PLATE 009	F	10	N(c1ccccn1)(Cc1ccc(cc1)OC)CCN(C)C.C(=C\C(=O)O)\C(=O)O	C21H27N3O5	401.47	Pyrilamine maleate is a histamine H1 antagonist. It has mild hypnotic properties and some local anesthetic action and is used for allergies (including skin eruptions) both parenterally and locally. It is a common ingredient of cold remedies.	GPCR/G Protein; Immunology/Inflammation; Neuroscience	H1 receptor	Histamine Receptor antagonist	1. Moriyama K, et al. Inflamm Res. 2009 Dec;58(12):873-80.	0.440831
1933	1186938375	T6222	PFI-1	1403764-72-6	50ul/10mMol/L	PLATE 025	B	4	COc1ccccc1S(=O)(=O)Nc1cc2c(NC(=O)N(C)C2)cc1	C16H17N3O4S	347.39	PFI-1, a specific BET (bromodomain-containing protein) inhibitor for BRD4, is with the IC50 of 0.22 μM in a cell-free assay.	Chromatin/Epigenetic	BRD2; BRD4	Epigenetic Reader Domain inhibitor	1. Fish PV, et al. J Med Chem, 2012, 55(22), 9831-9837.	0.440098
142	1186972448	T0008	Phenytoin sodium	630-93-3	50ul/10mMol/L	PLATE 002	G	3	O=C1[N-]C(=O)C(c2ccccc2)(c2ccccc2)N1.[Na+]	C15H11N2NaO2	274.25	Phenytoin sodium is an inactive stabilizer for voltage-gated sodium channel .	Membrane transporter/Ion channel	Sodium Channel	Sodium Channel inhibitor	1. Lenkowski PW, et al. Eur J Pharm Sci. 2004 Apr;21(5):635-44.	0.439897
1926	1186938398	T1878	XAV939	284028-89-3	50ul/10mMol/L	PLATE 025	A	7	FC(F)(F)c1ccc(cc1)c1nc(=O)c2c(CCSC2)[nH]1	C14H11F3N2OS	312.31	XAV-939 shows the selective inhibition against Wnt/β-catenin-mediated transcription by tankyrase1/2 inhibition (IC50: 11/4 nM in cell-free assays), regulates axin levels and does not affect TGF-β, NF-κB or CRE.	Metabolism	TNKS1; TNKS2	PPAR inhibitor	1. Dregalla RC, et al. Aging, 2010, 2(10), 691-708.	0.439181
470	1186973760	T0984	Fluorouracil	51-21-8	50ul/10mMol/L	PLATE 006	G	11	Fc1c[nH]c(=O)[nH]c1=O	C4H3FN2O2	130.08	Fluorouracil is an antimetabolite fluoropyrimidine analog of the nucleoside pyrimidine with antineoplastic activity. It interrupts nucleotide synthetic by inhibiting thymidylate synthase (TS) in tumor cells.	DNA Damage/DNA Repair	Thymidylate synthase	DNA/RNA Synthesis inhibitor	1. Longley DB, et al. Nat Rev Y, 2003, 3(5), 330-338.	0.438726
900	1186968862	T0962	L-Hyoscyamine	101-31-5	50ul/10mMol/L	PLATE 012	B	11	N1([C@@H]2C[C@@H](OC(=O)[C@@H](c3ccccc3)CO)C[C@H]1CC2)C	C17H23NO3	289.38	L-Hyoscyamine functions as a non-selective, competitive antagonist of muscarinic receptors, thereby inhibiting the parasympathetic activities of acetylcholine on the salivary, bronchial, and sweat glands, as well as the eye, heart, bladder, and gastrointestinal tract. Hyoscyamine is a belladonna alkaloid derivative and the levorotatory form of racemic atropine isolated from the plants Hyoscyamus …	Neuroscience	AChR	AChR antagonist	1. Schmeller T, et al. Pharmazie, 1995, 50(7), 493-495.	0.438609
291	1186971863	T0250	Ciprofloxacin hydrochloride	93107-08-5	50ul/10mMol/L	PLATE 004	F	2	Cl.OC(=O)c1cn(C2CC2)c2cc(N3CCNCC3)c(F)cc2c1=O	C17H18FN3O3·HCl	367.8	Ciprofloxacin hydrochloride is a broad-spectrum antimicrobial carboxyfluoroquinoline.	DNA Damage/DNA Repair	DNA gyrase; Topo II; Topo IV	DNA gyrase inhibitor; Topoisomerase inhibitor	1. Lee JK, et al. Microbiol Immunol. 2005;49(7):647-53.	0.438347
1973	1186938379	T3673	Mollugin	55481-88-4	50ul/10mMol/L	PLATE 025	F	4	CC1(C=Cc2c(O1)c1ccccc1c(c2C(=O)OC)O)C	C17H16O4	284.3	Mollugin may be a JAK2 inhibitor and inhibits LPS-induced inflammatory responses by blocking the activation of the JAK-STAT pathway. Mollugin as a candidate for a chemotherapeutic agent in OSCCs via the upregulation of the HO-1 and Nrf2 pathways and the downregulation of NF- κ B. Mollugin may be a novel therapeutic candidate for bone loss-associated disorders including osteoporosis, rheumatoid ar…	Angiogenesis; Chromatin/Epigenetic; JAK/STAT signaling; Tyrosine Kinase/Adaptors; Stem Cells	HER2; JAK2	HER inhibitor; JAK inhibitor	1. Zhang L, et al. Biochem Biophys Res Commun. 2014 Jul 18;450(1):247-54.	0.438264
275	1186971893	T0227	Bromisoval	496-67-3	50ul/10mMol/L	PLATE 004	D	6	CC(C)C(Br)C(=O)NC(=O)N	C6H11BrN2O2	223.07	Bromisoval is a mild hypnotic and sedative with potential toxicity.	Others	Others	Others	1. Kumazawa T, et al. J Anal Toxicol. 1992 May-Jun;16(3):163-5.	0.438132
1542	1186969183	T2046	Nimorazole	6506-37-2	50ul/10mMol/L	PLATE 020	C	3	[O-][N+](=O)C1=CN=CN1CCN1CCOCC1	C9H14N4O3	226.23	Nimorazole is a nitroimidazole anti-infective.	Others	Antiparasitic	Others	1. Overgaard J, et al. RadiOthers Oncol, 1998. 46(2): p. 135-46.	0.437781
1178	1186970288	T1579	Mestranol	72-33-3	50ul/10mMol/L	PLATE 015	F	9	[C@H]12[C@H]3[C@@H](c4c(CC3)cc(cc4)OC)CC[C@@]1([C@@](CC2)(C#C)O)C	C21H26O2	310.43	Mestranol, a semisynthetic estrogen, is used as an estrogen receptor agonist and must be demethylated to be biologically active.	Endocrinology/Hormones	ER	Estrogen/progestogen Receptor agonist	1. IARC Monogr Eval Carcinog Risk Chem Hum. 1979 Dec;21:257-78.	0.437769
278	1186971917	T0230	Prasugrel	150322-43-3	50ul/10mMol/L	PLATE 004	D	9	CC(=O)Oc1cc2c(CCN(C2)C(C(=O)C2CC2)c2ccccc2F)s1	C20H20FNO3S	373.44	Prasugrel is a piperazine derivative and PLATELET AGGREGATION INHIBITOR that is used to prevent THROMBOSIS in patients with ACUTE CORONARY SYNDROME; UNSTABLE ANGINA and MYOCARDIAL INFARCTION, as well as in those undergoing PERCUTANEOUS CORONARY INTERVENTIONS.	Neuroscience	P2Y; P2Y12	P2 Receptor antagonist	1. Dovlatova NL, et al. J Thromb Haemost. 2008 Jul;6(7):1153-9.	0.437702
862	1186968707	T0074L	Chlorprothixene hydrochloride	6469-93-8	50ul/10mMol/L	PLATE 011	G	3	Cl.CN(C)CC/C=C/1\c2ccccc2Sc2c1cc(Cl)cc2	C18H18ClNS·HCl	352.32	Chlorprothixene brings strong blocking effects by blocking the 5-HT2 D1, D2, D3, histamine H1, muscarinic and alpha1 adrenergic receptors. Chlorprothixene is a typical antipsychotic drug of the thioxanthene (tricyclic) class.	GPCR/G Protein; Neuroscience; Immunology/Inflammation	5-HT; mAChR; Dopamine; H1 receptor	5-HT Receptor antagonist; AChR antagonist; Dopamine Receptor antagonist; Histamine Receptor antagonist	1. Froimowitz M, Cody V. J Med Chem. 1993 Jul 23;36(15):2219-27.	0.437315
922	1186968801	T0929	Docusate sodium	577-11-7	50ul/10mMol/L	PLATE 012	E	3	[Na+].CCCCC(CC)COC(=O)CC(C(=O)OCC(CC)CCCC)S(=O)(=O)[O-]	C20H37NaO7S	444.56	Docusate is an orally available, over-the-counter laxative and stool softener used to treat or prevent constipation. Docusate has not been linked to serum enzyme elevations during therapy or to clinically apparent liver injury with jaundice.	Endocrinology/Hormones; GPCR/G Protein; Neuroscience	Opioid Receptor	Opioid Receptor antagonist	1. Nader ME, et al. Otolaryngol Head Neck Surg. 2012 Mar;146(3):455-60.	0.437043
2011	1186938839	T3504	AZD5153 6-Hydroxy-2-naphthoic acid	1869912-40-2	50ul/10mMol/L	PLATE 026	B	2	N1(C(=O)[C@H](N(CC1)CCOc1ccc(cc1)C1CCN(CC1)c1ccc2n(n1)c(nn2)OC)C)C.c12c(cc(cc1)O)ccc(c2)C(=O)O	C25H33N7O3·C11H8O3	667.75	AZD 5153 is an orally available, bivalent inhibitor of the bromodomain and extraterminal (BET) protein BRD4 (IC50 = 5 nM). It can simultaneously bind two bromodomains in BRD4, which has been shown to increase antitumor activity in multiple xenograft models of acute myeloid leukemia, multiple myeloma, and diffuse large B cell lymphoma.	Chromatin/Epigenetic	BD1-BRD4; FL-BRD4	Epigenetic Reader Domain inhibitor	1. Rhyasen, G.W.,Hattersley, M.M.,Yao, Y., et al. AZD5153: A novel bivalent BET bromodomain inhibitor highly active against hematologic malignancies. Mol. Cancer Ther. 2016, 15(11), 2563-2574.	0.436804
866	1186968739	T0853L	Adenosine 5'-monophosphate monohydrate	18422-05-4	50ul/10mMol/L	PLATE 011	G	7	C([C@@H]1[C@@H](O)[C@@H](O)[C@@H](O1)n1cnc2c(N)ncnc12)OP(=O)(O)O.O	C10H14N5O7P·H2O	365.24	Lisinopril Dihydrate is an orally bioavailable, long-acting angiotensin-converting enzyme (ACE) inhibitor with antihypertensive activity.	Neuroscience	Adenosine A1 receptor	AChR antagonist	1. Miao Z, et al. Rheumatol Int. 2013 Aug; 33(8):2085-92.	0.436389
1068	1186969327	T1458	Epalrestat	82159-09-9	50ul/10mMol/L	PLATE 014	C	9	C(=O)(CN1C(=S)S/C(=C\C(=C\c2ccccc2)\C)/C1=O)O	C15H13NO3S2	319.39	Epalrestat, an aldose reductase inhibitor, is well tolerated in Long-term therapy. It can effectually ameliorate the associated symptoms of diabetic neuropathy and delay the progression of the disease, particularly in patients with limited microangiopathy and good glycemic control.	Endocrinology/Hormones; Enzyme	Aldose reductase	Reductase inhibitor	1. Ramirez MA, et al. PharmacOthersapy. 2008 May; 28(5):646-55.	0.43595
132	1186972447	T0427	Homatropine Methylbromide	80-49-9	50ul/10mMol/L	PLATE 002	F	3	C[N+]1(C)[C@@H]2CC[C@H]1C[C@@H](OC(=O)C(O)c1ccccc1)C2.[Br-]	C17H24BrNO3	370.29	Homatropine Methylbromide is the methyl bromide salt of homatropine, a synthetic tertiary amine alkaloid with antimuscarinic properties.	Neuroscience	mAChR (SHR-E); mAChR (WKY-E)	AChR antagonist	1. Bryant SM, et al. J Med Toxicol, 2006, 2(4), 156-159.	0.435773
1100	1186969346	T1529	Miglitol	72432-03-2	50ul/10mMol/L	PLATE 014	F	11	[C@H]1([C@H]([C@@H]([C@H](CN1CCO)O)O)O)CO	C8H17NO5	207.22	Miglitol is an alpha-Glucosidase Inhibitor with antihyperglycemic activity.	Others	GAA; MGA	Others inhibitor	1. Rossi EJ, et al. FEBS J. 2006 Jun;273(12):2673-83.	0.435207
577	1186969894	T1134	Clofoctol	37693-01-9	50ul/10mMol/L	PLATE 008	B	8	c1(c(cc(cc1)C(C)(CC(C)(C)C)C)Cc1c(cc(cc1)Cl)Cl)O	C21H26Cl2O	365.35	Clofoctol is a bacteriostatic antibiotic with activity against Gram-positive bacteria, used in the treatment of upper and lower respiratory tract infections.	Others	Others	Others	1. Yablonsky F, Simonnet G. J Pharmacol. 1982 Oct-Dec;13(4):515-24.	0.435153
1717	1186968552	T4121	Bicyclol	118159-48-1	50ul/10mMol/L	PLATE 022	D	8	COc1c2c(c(c(c1)CO)c1c3c(c(cc1C(=O)OC)OC)OCO3)OCO2	C19H18O9	390.34	Bicyclol(SY 801) is an anti-hepatitis drug. Oral administration of bicyclol normalizes the elevated serum transaminases (ALT, AST) by 50% in chronic viral hepatitis B and C, and also has a certain level of inhibiting HBV and HCV replication. In combination therapy of bicyclol with interferon alpha, lamivudine and adefovir dipivoxil in HBV or HCV, bicyclol may reduce YMDD mutant and side effects a…	Microbiology&Virology	HBV	HBV inhibitor	1.Walsh, S.W., Y. Wang, and A. Killian, AA-2414, an antioxidant and thromboxane receptor blocker, completely inhibits peroxide-induced vasoconstriction in the human placenta. J Pharmacol Exp Ther, 1999. 290(1): p. 220-6.	0.434966
1303	1186971588	T2534	Pitavastatin calcium	147526-32-7	50ul/10mMol/L	PLATE 017	C	4	[Ca+2].Fc1ccc(c2c(c(nc3c2cccc3)C2CC2)/C=C/[C@H](O)C[C@@H](O)CC(=O)[O-])cc1.Fc1ccc(c2c(c(nc3c2cccc3)C2CC2)/C=C/[C@H](O)C[C@@H](O)CC(=O)[O-])cc1	C50H46CaF2N2O8	880.98	Pitavastatin is a potent inhibitor of HMG-CoA reductase (Ki: 1.7 nM). It lowers both total cholesterol and low-density lipoprotein cholesterol in animals and humans. Metabolism of pitavastatin by the cytochrome P450 system is minimal, reducing the risk of drug-drug interactions.	Others	cholesterol esters	Others inhibitor	1. Ahmad H, et al. Cardiol Rev, 2010, 18(5):264-267.	0.434954
306	1186971904	T0275	Meticrane	1084-65-7	50ul/10mMol/L	PLATE 004	G	7	Cc1c(cc2c(CCCS2(=O)=O)c1)S(=O)(=O)N	C10H13NO4S2	275.34	Meticrane is a sulphonamide-derivative with thiazide-like diuretic activity.	Others	Others	Others	1. Boissier JR, et al. Ann Pharm Fr. 1970 Jul-Aug;28(7):497-509.	0.434904
700	1186971264	T1233	Oxolinic acid	14698-29-4	50ul/10mMol/L	PLATE 009	F	11	c12c(cc3c(c2)OCO3)c(=O)c(cn1CC)C(=O)O	C13H11NO5	261.24	Oxolinic acid is a synthetic antimicrobial related to NALIDIXIC ACID and used in URINARY TRACT INFECTIONS.	GPCR/G Protein; DNA Damage/DNA Repair; Microbiology&Virology; Neuroscience	bacterial DNA gyrase; DNA synthesis; dopamine uptake	Antibacterial inhibitor; DNA/RNA Synthesis inhibitor; Dopamine Receptor inhibitor	1. Jariyawat S, et al. J Pharmacol Exp Ther. 1999 Aug;290(2):672-7.	0.434508
305	1186971896	T0274	Cinoxacin	28657-80-9	50ul/10mMol/L	PLATE 004	G	6	CCn1nc(C(=O)O)c(=O)c2cc3c(OCO3)cc12	C12H10N2O5	262.22	Cinoxacin, an older synthetic antimicrobial, was related to the quinolone class of antibiotics. Its activity was similar to oxolinic acid and nalidixic acid.	DNA Damage/DNA Repair	Topo II	Topoisomerase inhibitor	1. Jariyawat S, et al. J Pharmacol Exp Ther. 1999 Aug;290(2):672-7.	0.433398
1061	1186969271	T1449	Hydrochlorothiazide	58-93-5	50ul/10mMol/L	PLATE 014	C	2	NS(=O)(=O)c1c(Cl)cc2NCNS(=O)(=O)c2c1	C7H8ClN3O4S2	297.74	Hydrochlorothiazide is a Thiazide Diuretic. The physiologic effect of hydrochlorothiazide is by means of Increased Diuresis.	Membrane transporter/Ion channel; Metabolism	Carbonic anhydrase; Potassium Channel	Carbonic Anhydrase inhibitor; Potassium Channel	1. Ran XW, et al. Sichuan Da Xue Xue Bao Yi Xue Ban. 2005 Jul; 36(4):583-7.	0.432645
1844	1186937134	T1985	WHI-P154	211555-04-3	50ul/10mMol/L	PLATE 024	A	5	COc1c(OC)cc2c(Nc3cc(Br)c(O)cc3)ncnc2c1	C16H14BrN3O3	376.2	WHI-P154 is a potent JAK3 inhibitor.	Angiogenesis; Chromatin/Epigenetic; JAK/STAT signaling; Tyrosine Kinase/Adaptors; Stem Cells	EGFR; JAK3; Src; VEGFR	EGFR inhibitor; JAK inhibitor; Src inhibitor; VEGFR inhibitor	1. O'Donoghue ML, et al. J Thromb Thrombolysis. 2012 Jul;34(1):36-43.	0.43233
597	1186969896	T1157	Moxidectin	113507-06-5	50ul/10mMol/L	PLATE 008	D	8	CC(C)/C=C(\C)/[C@@H]1[C@@H](C)/C(=N/OC)/C[C@]2(O1)O[C@@H]1C/C=C(/C[C@@H](C)/C=C/C=C/3\CO[C@H]4[C@]3(O)[C@@H](C=C(C)[C@H]4O)C(=O)O[C@H](C2)C1)\C	C37H53NO8	639.84	Moxidectin is an anthelmintic drug which kills parasitic worms, and is used for the prevention and control of heartworm and intestinal worms. It can be found in treatments prescribed for animals such as dogs, cats, horses, cattle and sheep. Application methods for moxidectin vary by treatment, and include oral, topical, and injectable solutions. Cydectin Pour On is a trade name for a formulation …	Microbiology&Virology	GluCl channels	GluCls	1. Mackintosh CG, et al. Vet Parasitol. 2014 Jan 17;199(1-2):81-92.	0.432056
259	1186971923	T0204	Protriptyline hydrochloride	1225-55-4	50ul/10mMol/L	PLATE 004	B	10	Cl.CNCCCC1c2ccccc2C=Cc2ccccc12	C19H21N·HCl	299.84	Protriptyline Hydrochloride is the hydrochloride salt form of protriptyline, a tricyclic secondary amine with an antidepressant property. Protriptyline hydrochloride blocks the re-uptake of norepinephrine and serotonin by nerve terminals, thereby increasing available norepinephrine and serotonin. In addition, this agent exhibits anticholinergic activity.	GPCR/G Protein; Neuroscience	Sert (Sodium-dependent)	5-HT Receptor inhibitor	1. McDougle CJ, et al. Mol Psychiatry. 1998 May;3(3):270-3.	0.431676
103	1186972452	T0453	Phenylephrine hydrochloride	61-76-7	50ul/10mMol/L	PLATE 002	C	4	Oc1cccc([C@@H](O)CNC)c1.Cl	C9H14ClNO2	203.67	Phenylephrine hydrochloride is a selective agonist of the α1-adrenergic receptor.	GPCR/G Protein	α-adrenergic receptor	Adrenergic Receptor agonist	1. Tomiyama Y, et al. Eur J Pharmacol. 2007 Nov 14; 573(1-3):201-5.	0.431134
677	1186971238	T1197	Trimebutine maleate	34140-59-5	50ul/10mMol/L	PLATE 009	D	8	OC(=O)/C=C\C(=O)O.CCC(COC(=O)c1cc(OC)c(OC)c(OC)c1)(N(C)C)c1ccccc1	C26H33NO9	503.55	Trimebutine maleate is a weak mu-opioid agonist and has antimuscarinic effects. Trimebutine is an agonist of peripheral mu, delta, and kappa opiate receptors served as a spasmolytic drug for therapy of both chronic and acute abdominal pain.	Membrane transporter/Ion channel	Calcium Channel	Calcium Channel inhibitor	1. Tan W, et al. Arch Pharm Res. 2011 Jun;34(6):979-85.	0.431023
675	1186971222	T1205	Chloramphenicol	56-75-7	50ul/10mMol/L	PLATE 009	D	6	OC[C@@H](NC(=O)C(Cl)Cl)[C@H](O)c1ccc(cc1)[N+]([O-])=O	C11H12Cl2N2O5	323.13	Chloramphenicol, a broad-spectrum antibiotic, blocks bacterial protein synthesis.	Microbiology&Virology	50S ribosome	ribosome inhibitor	1. Murray IA, et al. J Mol Biol. 1995 Dec 15;254(5):993-1005.	0.430507
143	1186972456	T0007	Atenolol	29122-68-7	50ul/10mMol/L	PLATE 002	G	4	CC(C)NCC(O)COc1ccc(CC(=O)N)cc1	C14H22N2O3	266.34	Atenolol is a selective β1 receptor antagonist.	GPCR/G Protein	β1-adrenergic receptor; β2-adrenergic receptor	Adrenergic Receptor antagonist	1. Nuttall SL, et al. J Clin Pharm Ther. 2003 Jun;28(3):179-86.	0.430206
240	1186972225	T0178	Saxagliptin hydrate	945667-22-1	50ul/10mMol/L	PLATE 003	H	11	O.N[C@H](C(=O)N1[C@H]2C[C@H]2C[C@H]1C#N)C12CC3CC(CC(O)(C3)C1)C2	C18H25N3O2·H2O	333.43	Saxagliptin is a selective and reversible DPP4 inhibitor (IC50: 26 nM; Ki: 1.3 nM).	Proteases/Proteasome	DPP-4	DPP-4 inhibitor	1. Tahrani AA, et al. Adv Ther. 2009, 26(3), 249-262.	0.43
844	1186968721	T0885	Sulfamethoxazole	723-46-6	50ul/10mMol/L	PLATE 011	E	5	Cc1cc(no1)NS(=O)(=O)c1ccc(cc1)N	C10H11N3O3S	253.28	Sulfamethoxazole is a Sulfonamide Antimicrobial. The mechanism of action of sulfamethoxazole is as a Cytochrome P450 2C9 Inhibitor. The chemical classification of sulfamethoxazole is Sulfonamides.	Autophagy; Others	DHPS; FolC	Autophagy antagonist; Others antagonist	1. Winstanley PA, et al. Antimicrob Agents ChemOthers. 1995 Apr;39(4):948-52.	0.429815
1154	1186970254	T2411	Luliconazole	187164-19-8	50ul/10mMol/L	PLATE 015	D	5	C1[C@H](S/C(=C(\C#N)/n2ccnc2)/S1)c1c(cc(cc1)Cl)Cl	C14H9Cl2N3S2	354.28	Luliconazole is an Azole Antifungal. The mechanism of action of luliconazole is as a Cytochrome P450 2C19 Inhibitor.	Microbiology&Virology	Antifungle	Antifungal inhibitor	1. Uchida K, et al. J Infect ChemOthers, 2004, 10(4), 216-219.	0.429091
1814	1186969586	T2217	Cephalomannine	71610-00-9	50ul/10mMol/L	PLATE 023	F	5	O1[C@H]2[C@](OC(=O)C)([C@@H]3[C@@]([C@@H](O)C2)(C(=O)[C@H](OC(=O)C)C2=C([C@@H](OC(=O)[C@H](O)[C@@H](NC(=O)/C(=C/C)/C)c4ccccc4)C[C@@](O)([C@H]3OC(=O)c3ccccc3)C2(C)C)C)C)C1	C45H53NO14	831.91	Cephalomannine is a taxol derivative obtained from Taxus yunnanensis with antitumor activity.	Others	Others	Others	1. Helson L. Int J Oncol. 1993 Feb;2(2):297-9.	0.428845
592	1186969856	T1151	Roxithromycin	80214-83-1	50ul/10mMol/L	PLATE 008	D	3	[C@H]1([C@H]([C@@H]([C@H](C(=O)O[C@H](CC)[C@]([C@@H]([C@H](/C(=N/OCOCCOC)/[C@@H](C[C@]1(O)C)C)C)O)(O)C)C)O[C@H]1C[C@]([C@H]([C@@H](O1)C)O)(OC)C)C)O[C@H]1[C@@H]([C@H](C[C@H](O1)C)N(C)C)O	C41H76N2O15	837.05	Roxithromycin is a semi-synthetic derivative of the macrolide antibiotic erythromycin with antibacterial and anti-malarial activities.	Microbiology&Virology	50S ribosome	ribosome antagonist	1. Bertho G, et al. Bioorg Med Chem. 1998 Feb;6(2):209-21.	0.42883
380	1186973567	T0486	Irinotecan hydrochloride trihydrate	136572-09-3	50ul/10mMol/L	PLATE 005	F	11	O=C(N1CCC(N2CCCCC2)CC1)Oc1ccc2nc3c(Cn4c(=O)c5COC(=O)[C@](c5cc34)(O)CC)c(CC)c2c1.O.Cl.O.O	C33H45ClN4O9	677.18	Irinotecan HCl-trihydrate keeps DNA from unwinding by inhibiting topoisomerase 1.	DNA Damage/DNA Repair	Topo I	Topoisomerase inhibitor	1. Tsuruo T, et al. Y ChemOthers Pharmacol. 1988;21(1):71-4.	0.428571
247	1186971906	T0191	Linagliptin	668270-12-0	50ul/10mMol/L	PLATE 004	A	8	CC#CCn1c(nc2c1c(=O)n(Cc1nc3ccccc3c(C)n1)c(=O)n2C)N1CCC[C@@H](N)C1	C25H28N8O2	472.54	Linagliptin is a potent, orally bioavailable dihydropurinedione-based inhibitor of dipeptidyl peptidase 4 (DPP-4), with hypoglycemic activity.	Proteases/Proteasome	DPP-4	DPP-4 inhibitor	1. Forst T, Pfutzner A. Expert Opin PharmacOthers. 2012 Jan;13(1):101-10.	0.428448
111	1186972437	T0364	Dibucaine	85-79-0	50ul/10mMol/L	PLATE 002	D	2	CCCCOc1nc2ccccc2c(c1)C(=O)NCCN(CC)CC	C20H29N3O2	343.46	Dibucaine, a local anesthetic of the amide type, is now usually used for surface anesthesia.	Membrane transporter/Ion channel; Neuroscience	AChR; CAM; Sodium Channel	AChR antagonist; CaMK inhibitor; Sodium Channel inhibitor	1. Oka M, et al. Eur J Pharmacol. 2002 Oct 4;452(2):175-81.	0.427835
281	1186971862	T0233	Ethamivan	304-84-7	50ul/10mMol/L	PLATE 004	E	2	CCN(CC)C(=O)c1cc(OC)c(O)cc1	C12H17NO3	223.27	Etamivan (INN) or ethamivan (USAN), is a respiratory stimulant drug concerned with nikethamide. Its trade name is Analepticon, and no longer used in the US.	Others	Others	Others	1. Hirsh K, Wang SC. J Pharmacol Exp Ther. 1975 May; 193(2):657-63.	0.427803
1728	1186968561	T4097	Vardenafil hydrochloride trihydrate	330808-88-3	50ul/10mMol/L	PLATE 022	E	9	n12[nH]c(nc(=O)c1c(nc2CCC)C)c1c(ccc(c1)S(=O)(=O)N1CCN(CC1)CC)OCC.Cl.O.O.O	C23H32N6O4S·HCl·3H2O	579.11	Vardenafil HCl Trihydrate is a new type PDE inhibitor with IC50 of 0.7 and 180 nM for PDE5 and PDE1, respectively.	Metabolism	PDE1; PDE5	PDE inhibitor; PED inhibitor	1.Saenz de Tejada I, et al. Int J Impot Res, 2001, 13(5), 282-290.	0.427232
109	1186972500	T0394	Moxisylyte hydrochloride	964-52-3	50ul/10mMol/L	PLATE 002	C	10	Cl.CC(C)c1c(OCCN(C)C)cc(C)c(OC(=O)C)c1	C16H26ClNO3	315.84	Moxisylyte hydrochloride is an alpha-adrenergic blocking agent that is used in Raynaud's disease.	Neuroscience; GPCR/G Protein	Adrenergic Receptor	Adrenergic Receptor inhibitor	1. Imagawa A, et al. Life Sci. 1989;44(9):619-23.	0.427216
1618	1186969422	T3275	Nefazodone hydrochloride	82752-99-6	50ul/10mMol/L	PLATE 021	B	9	n1(c(nn(c1=O)CCCN1CCN(CC1)c1cc(ccc1)Cl)CC)CCOc1ccccc1.Cl	C25H33Cl2N5O2	506.47	Nefazodone is a serotoninergic modulating antidepressant that is used in therapy of depression, aggressive behavior and panic disorder.	GPCR/G Protein; Neuroscience	5-HT	5-HT Receptor inhibitor	1. Bengi Uslu, et al. Analytica Chimica Acta Volume 462, Issue 1, 26 June 2002, Pages 49–57	0.426467
655	1186971220	T1173	Tropisetron hydrochloride	105826-92-4	50ul/10mMol/L	PLATE 009	B	6	c1(C(=O)O[C@@H]2C[C@H]3N([C@@H](C2)CC3)C)c[nH]c2c1cccc2.Cl	C17H21ClN2O2	320.82	Tropisetron Hydrochloride is the hydrochloride salt form of tropisetron, a selective, competitive serotonin 5-hydroxytryptamine type 3 (5-HT3) receptor antagonist, with antinauseant and antiemetic activities.	GPCR/G Protein; Neuroscience	5-HT	5-HT Receptor antagonist	1. Zirak MR, et al. Eur J Pharmacol. 2014 Sep 5;738:222-9.	0.426378
871	1186968700	T2213	Terconazole	67915-31-5	50ul/10mMol/L	PLATE 011	H	2	CC(C)N1CCN(CC1)c1ccc(cc1)OC[C@H]1CO[C@](O1)(Cn1cncn1)c1c(cc(cc1)Cl)Cl	C26H31Cl2N5O3	532.46	Terconazole is a synthetic triazole derivative structurally related to fluconazole, antifungal Terconazole seems to disrupt cell wall synthesis by inhibiting biosynthesis of ergosterol or other sterols, damaging the fungal cell membrane, altering its permeability, and promoting loss of essential intracellular elements. Terconazole is active against Candida sp..	Microbiology&Virology	14-α Demethylase	Antifection agonist	1. Zhao XY, et al. Chin Med J (Engl). 2012 Mar;125(6):1068-75.	0.426019
1487	1186969801	T1782	Canagliflozin	842133-18-0	50ul/10mMol/L	PLATE 019	E	8	c1(c2ccc(F)cc2)sc(cc1)Cc1c(C)ccc(c1)[C@H]1[C@H](O)[C@@H](O)[C@H](O)[C@@H](CO)O1	C24H25FO5S	444.52	Canagliflozin, a sodium-glucose transporter 2( SGLT2) and P-Glycoprotein inhibitor, is used in type 2 diabetes.	GPCR/G Protein	hSGLT2; mSGLT2; rSGLT2	SGLT inhibitor	1. Liang Y, et al. PLoS One. 2012, 7(2), e30555.	0.425735
1183	1186970249	T1585	Metolazone	17560-51-9	50ul/10mMol/L	PLATE 015	G	4	CC1Nc2cc(Cl)c(cc2C(=O)N1c1ccccc1C)S(=O)(=O)N	C16H16ClN3O3S	365.83	Metolazone is a quinazoline-sulfonamide derived DIURETIC that functions by inhibiting SODIUM CHLORIDE SYMPORTERS.	Others	Na+/Cl-symporter	Others	1. Rosenberg J, et al. Cardiovasc Drugs Ther. 2005 Aug;19(4):301-6.	0.425455
940	1186968866	T1398	Tadalafil	171596-29-5	50ul/10mMol/L	PLATE 012	F	11	C1N(C(=O)[C@@H]2N(C1=O)[C@@H](c1c(C2)c2c([nH]1)cccc2)c1ccc2c(c1)OCO2)C	C22H19N3O4	389.4	Tadalafil is a carboline-based compound with vasodilatory activity. Tadalafil selectively inhibits the cyclic guanosine monophosphate (cGMP)-specific type 5 phosphodiesterase- (PDE-5)-mediated degradation of cGMP, which is found in the smooth muscle of the corpus cavernosa and corpus spongiosum of the penis. Inhibition of cGMP degradation by tadalafil results in prolonged muscle relaxation, vasod…	Metabolism	PDE5	PDE inhibitor	1. Blount MA, et al. Mol Pharmacol, 2004, 66(1), 144-152.	0.425304
931	1186968794	T1386	Phenazopyridine hydrochloride	136-40-3	50ul/10mMol/L	PLATE 012	F	2	Cl.c1(c(nc(cc1)N)N)/N=N/c1ccccc1	C11H12ClN5	249.7	Phenazopyridine Hydrochloride is used orally as a urinary tract analgesic. Side effects of phenazopyridine hydrochloride administration can include nausea, interference with the oxygen-carrying capacity of red blood cells (methemoglobinemia), hemolytic anemia as well as renal and hepatic toxicity. It is reasonably anticipated to be a human carcinogen.	Membrane transporter/Ion channel	Sodium Channel	Sodium Channel inhibitor	1. Suter DM, et al. J Cell Mol Med, 2009, Sep; 13(9B), 3517-27.	0.425217
1083	1186969289	T1474	Otilonium bromide	26095-59-0	50ul/10mMol/L	PLATE 014	E	4	C(CCCCCCC)Oc1ccccc1C(=O)Nc1ccc(C(=O)OCC[N+](C)(CC)CC)cc1.[Br-]	C29H43BrN2O4	563.57	Otilonium Bromide, an antimuscarinic, is utilized as a spasmolytic agent.	Membrane transporter/Ion channel; Neuroscience	mAChR; Calcium Channel	AChR antagonist; Calcium Channel inhibitor	1. Martínez-Cutillas M, et al. Neurogastroenterol Motil. 2013 Dec; 25(12):e803-12.	0.425041
289	1186971926	T0248	Clorprenaline hydrochloride	6933-90-0	50ul/10mMol/L	PLATE 004	E	10	Cl.CC(C)NCC(O)c1ccccc1Cl	C11H17Cl2NO	250.16	Clorprenaline Hydrochloride is a beta-2 adrenergic agonist with bronchodilator activity.	GPCR/G Protein	β-adrenergic receptor	Adrenergic Receptor antagonist	1. Shen S, et al. J Pharm Biomed Anal, 2005, 38(1), 166-172.	0.425005
779	1186969530	T0703	Flavoxate hydrochloride	3717-88-2	50ul/10mMol/L	PLATE 010	F	10	Cl.Cc1c(oc2c(cccc2C(=O)OCCN2CCCCC2)c1=O)c1ccccc1	C24H26ClNO4	427.92	Flavoxate Hydrochloride(DW-61 Hydrochloride), a muscarinic AChR antagonist, is used in the therapy of various urinary syndromes and as an antispasmodic.	Neuroscience	mAChR	AChR antagonist	1. Dansette PM, et al. Exp Toxicol Pathol, 2000, 52(2), 145-148.	0.424725
267	1186971908	T0214	Pioglitazone	111025-46-8	50ul/10mMol/L	PLATE 004	C	8	CCc1cnc(CCOc2ccc(CC3SC(=O)NC3=O)cc2)cc1	C19H20N2O3S	356.44	Pioglitazone is an insulin sensitizing agent and thiazolidinedione that is indicated for the treatment of type 2 diabetes. Pioglitazone has been linked to rare instances of acute liver injury.	Metabolism	PPAR	PPAR agonist	1. Jaakkola T, et al. Basic Clin Pharmacol Toxicol. 2006 Jul;99(1):44-51.	0.424575
2057	1186938891	T6126	JNJ-7706621	443797-96-4	50ul/10mMol/L	PLATE 026	F	8	Nc1nc(Nc2ccc(cc2)S(=O)(=O)N)nn1C(=O)c1c(F)cccc1F	C15H12F2N6O3S	394.36	JNJ-7706621 is a potent aurora kinase inhibitor, and also inhibits CDK1 and CDK2.	Cell Cycle/Checkpoint;Chromatin/Epigenetic	CDK2/CyclinE, CDK2/CyclinA , CDK1/CyclinB , Aurora A , Aurora B	CDK inhibitor;Aurora Kinase inhibitor	1.Emanuel S, et al. Cancer Res, 2005, 65(19), 9038-9046.	0.424536
307	1186971912	T0276	Hydrocortisone Valerate	57524-89-7	50ul/10mMol/L	PLATE 004	G	8	CCCCC(=O)O[C@@]1(CC[C@@H]2[C@]1(C)C[C@H](O)[C@H]1[C@H]2CCC2=CC(=O)CC[C@]12C)C(=O)CO	C26H38O6	446.58	Hydrocortisone Valerate has anti-inflammatory, antipruritic and vasoconstrictive properties.	Metabolism	Glucocorticoid Receptor	GR inhibitor	1. Suzuki G, et al. Sci Total Environ. 2015 May 9;527-528C:328-334.	0.42436
297	1186971911	T0259	Chromocarbe	4940-39-0	50ul/10mMol/L	PLATE 004	F	8	OC(=O)c1cc(=O)c2ccccc2o1	C10H6O4	190.15	Chromocarb is a vascular protective agent used to treat venous disorders and microvascular affections.	Others	Others	Others	1. Godeau G, et al. Clin Physiol Biochem, 1987, 5(1), 15-26.	0.424145
230	1186972224	T0161	Pantoprazole Sodium Hydrate	164579-32-2	50ul/10mMol/L	PLATE 003	G	11	[Na+].COc1c(OC)c(CS(=O)c2nc3c([n-]2)ccc(OC(F)F)c3)ncc1	C16H14F2N3NaO4S·3/2H2O	432.37	Pantoprazole is a proton pump inhibitor drug, used for short-term treatment of erosion and ulceration of the esophagus caused by gastroesophageal reflux disease.	Membrane transporter/Ion channel	Potassium-transporting ATPase; Proton pump	Potassium Channel agonist; Proton pump inhibitor	1. Cheer SM, et al. Drugs. 2003; 63(1):101-33.	0.424124
1563	1186969193	T1926	Sonidegib	956697-53-3	50ul/10mMol/L	PLATE 020	E	4	c1(c(c(ccc1)C(=O)Nc1cnc(cc1)N1C[C@H](O[C@H](C1)C)C)C)c1ccc(cc1)OC(F)(F)F	C26H26F3N3O3	485.5	LDE225 (NVP-LDE225; Erismodegib), a Smoothened (Smo) antagonist, inhibits Hedgehog (Hh) signaling with IC50 of 1.3 nM (mouse) and 2.5 nM (human), respectively.	GPCR/G Protein; Stem Cells	Smoothened; Smoothened	Hedgehog/Smoothened antagonist	1. Fendrich V, et al. Ann Surg, 2011, 254(5), 818-23.	0.42363
1796	1186969600	T2180	Hexythiazox	78587-05-0	50ul/10mMol/L	PLATE 023	D	7	Clc1ccc(cc1)[C@@H]2SC(=O)N([C@H]2C)C(=O)NC3CCCCC3	C17H21ClN2O2S	352.88	Hexythiazox is a mite growth regulator and a thiazolidine based acaricide that has long-lasting effects against many kinds of mites and is applied at any stage of the plant growth from budding to fruiting.	Others	Others	Others	1.Martini X,etal.Quantitative impact assessment of spray coverage and pest behavior on contact pesticide performance.Pest Manag Sci. 2012 Nov;68(11):1471-7.	0.423583
1241	1186970615	T1654	Pentamidine isethionate	140-64-7	50ul/10mMol/L	PLATE 016	E	2	OCCS(O)(=O)=O.OCCS(O)(=O)=O.NC(=N)C1=CC=C(OCCCCCOC2=CC=C(C=C2)C(N)=N)C=C1	C23H36N4O10S2	592.68	Pentamidine isethionate is a synthetic amidine derivative, Pentamidine Isethionate is an antiprotozoal and antifungal agent.	Others	Others	Others	1. Goa KL, Campoli-Richards DM. Drugs. 1987 Mar;33(3):242-58.	0.423554
804	1186968717	T0777	Tilmicosin	108050-54-0	50ul/10mMol/L	PLATE 011	A	5	CC[C@H]1OC(=O)C[C@@H](O)[C@H](C)[C@@H](O[C@@H]2O[C@H](C)[C@@H](O)[C@@H]([C@H]2O)N(C)C)[C@@H](CCN2C[C@@H](C)C[C@@H](C)C2)C[C@@H](C)C(=O)\C=C\C(\C)=C\[C@@H]1CO[C@@H]1O[C@H](C)[C@@H](O)[C@@H](OC)[C@H]1OC	C46H80N2O13	869.13	Tilmicosin is a macrolide antibiotic. It is used in veterinary medicine for the treatment of bovine respiratory disease and ovine respiratory disease associated with Mannheimia haemolytica.	Others	Others	Others	1. Yazar E, et al. J Vet Med B Infect Dis Vet Public Health, 2002, 49(4), 209-210.	0.423519
99	1186972499	T0422	Talc	14807-96-6	50ul/10mMol/L	PLATE 002	B	10	O.[OH-].[OH-].[OH-].[MgH+].[MgH+].[MgH+].O=[Si]=O.O=[Si]=O.O=[Si]=O.O=[Si]=O	3MgO·4SiO2·H2O	379.27	Talc is a mineral composed of hydrated magnesium silicate.	Others	Others	Others	1. Ahmed L, et al. Chest. 2014 Dec; 146(6):e190-4.	0.42268
704	1186971217	T1227	Cepazine	64544-07-6	50ul/10mMol/L	PLATE 009	G	5	N12[C@@H]([C@@H](C2=O)NC(=O)/C(=N\OC)/c2ccco2)SCC(=C1C(=O)OC(OC(=O)C)C)COC(=O)N	C20H22N4O10S	510.47	Cepazine is a second generation oral cephalosporin antibiotic.	Others	Others	Others	1. Singh B, et al. Colloids Surf B Biointerfaces. 2014 Sep 1;121:92-8.	0.422119
830	1186968767	T0735	Pindolol	13523-86-9	50ul/10mMol/L	PLATE 011	C	11	CC(C)NCC(O)COc1cccc2c1cc[nH]2	C14H20N2O2	248.32	Pindolol is a moderately lipophilic beta blocker (ADRENERGIC BETA-ANTAGONISTS). It is non-cardioselective and has intrinsic sympathomimetic actions, but little membrane-stabilizing activity.	GPCR/G Protein; Neuroscience	5-HT1A; β-adrenergic receptor	5-HT Receptor agonist; Adrenergic Receptor antagonist	1. Joseph SS, et al. Naunyn Schmiedebergs Arch Pharmacol. 2003 Dec;368(6):496-503.	0.421944
930	1186968865	T1385	Amlodipine	88150-42-9	50ul/10mMol/L	PLATE 012	E	11	C1(C(=C(NC(=C1C(=O)OC)C)COCCN)C(=O)OCC)c1c(cccc1)Cl	C20H25ClN2O5	408.88	Amlodipine is a synthetic dihydropyridine and a calcium channel blocker with antihypertensive and antianginal properties.	Membrane transporter/Ion channel	Calcium Channel	Calcium Channel inhibitor	1. Zhang X, et al. Circulation, 1998, 97(6), 576-580.	0.421739
1483	1186969769	T1777	Nintedanib	656247-17-5	50ul/10mMol/L	PLATE 019	E	4	O=C(CN1CCN(C)CC1)N(C)c1ccc(N/C(=C\2/c3ccc(cc3NC2=O)C(=O)OC)/c2ccccc2)cc1	C31H33N5O4	539.62	Nintedanib is an orally bioavailable, indolinone-derived, receptor tyrosine kinase (RTK) inhibitor (VEGFR1/2/3, FGFR1/2/3 and PDGFRα/β with IC50 of 34 nM/13 nM/13 nM, 69 nM/37 nM/108 nM and 59 nM/65 nM) with potential antiangiogenic and antineoplastic activities. Multitargeted tyrosine kinase inhibitor BIBF 1120 selectively binds to and inhibits vascular endothelial growth factor receptor (VEGFR)…	Angiogenesis; Tyrosine Kinase/Adaptors	FLT3; Lck; VEGFR1; VEGFR2; VEGFR3	FLT inhibitor; Src inhibitor; VEGFR inhibitor	1. Hilberg F, et al. Y Res, 2008, 68(12), 4774-4782.	0.42143
1103	1186969291	T1534	Darifenacin HBr	133099-07-7	50ul/10mMol/L	PLATE 014	G	4	c1cccc(c1)C(c1ccccc1)([C@H]1CN(CC1)CCc1cc2c(cc1)OCC2)C(=O)N.Br	C28H31BrN2O2	505.45	Darifenacin is a selective muscarinic receptor antagonist used to treat urinary incontinence and overactive bladder syndrome.	Neuroscience	M3 mAChR	AChR antagonist	1. Moriya H, et al. Life Sci. 1999; 64(25):2351-8.	0.421405
1118	1186969332	T1555	Diclofenac sodium	15307-79-6	50ul/10mMol/L	PLATE 014	H	9	[Na+].C(=O)(Cc1c(cccc1)Nc1c(cccc1Cl)Cl)[O-]	C14H10Cl2NNaO2	318.13	Diclofenac sodium is a non-steroidal anti-inflammatory agent (NSAID) with antipyretic and analgesic actions. It is primarily available as the sodium salt.	Immunology/Inflammation; Neuroscience	COX-1; COX-2	COX inhibitor	1. Kirchheiner J, et al. Br J Clin Pharmacol. 2003 Jan;55(1):51-61.	0.421405
1051	1186969270	T1559	Betamethasone dipropionate	5593-20-4	50ul/10mMol/L	PLATE 014	B	2	[C@@]12([C@H]([C@H]3[C@](C[C@@H]2O)([C@]([C@H](C3)C)(C(=O)COC(=O)CC)OC(=O)CC)C)CCC2=CC(=O)C=C[C@]12C)F	C28H37FO7	504.59	Betamethasone Dipropionate is the 17, 21-dipropionate ester of betamethasone, a synthetic glucocorticoid with metabolic, immunosuppressive and anti-inflammatory actions. Betamethasone dipropionate binds to specific intracellular glucocorticoid receptors and subsequently binds to DNA to modify gene expression. The synthesis of certain anti-inflammatory proteins is induced while the synthesis of ce…	Metabolism	Glucocorticoid Receptor	GR inhibitor	1. Park JM, et al. J Am Acad Dermatol. 2013 Sep;69(3):492-3.	0.420992
110	1186972508	T0382	Eprodisate disodium	36589-58-9	50ul/10mMol/L	PLATE 002	C	11	[Na+].[O-]S(=O)(=O)CCCS(=O)(=O)[O-].[Na+]	C3H6Na2O6S2	248.19	Eprodisate Disodium is a negatively charged sulfonated inhibitor of fibrillogenesis, that can be used in the treatment of amyloid A (AA) amyloidosis.	Others	SAA	Others inhibitor	1. Bayes M, et al. Methods Find Exp Clin Pharmacol. 2007 Apr;29(3):231-45.	0.420928
1736	1186968546	T4226	Amenamevir	841301-32-4	50ul/10mMol/L	PLATE 022	F	7	Cc1c(c(ccc1)C)N(CC(=O)Nc1ccc(cc1)c1nocn1)C(=O)C1CCS(=O)(=O)CC1	C24H26N4O5S	482.56	Amenamevir is a novel helicase-primase inhibitor that is active against varicella-zoster virus and herpes simplex virus types 1 and 2 (EC50: 14 ng/mL).	DNA Damage/DNA Repair	helicase-primase	DNA/RNA Synthesis inhibitor	1.Katsumata K, et al. Pharmacokinetics and pharmacodynamics of ASP2151, a helicase-primase inhibitor, in a murine model of herpes simplex virus infection. Antimicrob Agents Chemother. 2013 Mar;57(3):1339-46.	0.420905
590	1186969919	T1149	Fenofibrate	49562-28-9	50ul/10mMol/L	PLATE 008	C	11	CC(C)OC(=O)C(C)(C)Oc1ccc(cc1)C(=O)c1ccc(Cl)cc1	C20H21ClO4	360.83	Fenofibrate is a peroxisome proliferator receptor alpha agonist. Fenofibrate is a synthetic phenoxy-isobutyric acid derivate and prodrug with antihyperlipidemic activity.	Metabolism	CYP2B6; CYP2C; CYP2C19; PPARα	P450 inhibitor; PPAR agonist	1. Clavey V, et al. Cell Physiol Biochem. 1999;9(3):139-49.	0.420828
1070	1186969343	T1462	Captopril	62571-86-2	50ul/10mMol/L	PLATE 014	C	11	N1([C@@H](CCC1)C(=O)O)C(=O)[C@H](C)CS	C9H15NO3S	217.29	Captopril is a potent and specific inhibitor of peptidyl-dipeptidase A. It blocks the conversion of angiotensin I to angiotensin II, a vasoconstrictor and important regulator of arterial blood pressure.	Endocrinology/Hormones	ACE	RAAS inhibitor	1. Andujar-Sanchez M, et al. FEBS Lett. 2007 Jul 24;581(18):3449-54.	0.420826
1119	1186969340	T1557	Acetylspiramycin	24916-51-6	50ul/10mMol/L	PLATE 014	H	10	CN(C)[C@H]1CC[C@@H](O[C@H]1C)O[C@H]4C=CC=CC[C@@H](C)OC(=O)C[C@@H](OC(C)=O)[C@H](OC)[C@@H](O[C@@H]3O[C@H](C)[C@@H](O[C@H]2C[C@@](C)(O)[C@@H](O)[C@H](C)O2)[C@@H]([C@H]3O)N(C)C)[C@@H](CC=O)C[C@H]4C	C45H76N2O15	885.09	Acetylspiramycin targets 50S ribosome to inhibit protein synthesis.	Microbiology&Virology	50S ribosome	ribosome inhibitor	1. Kondo A, et al. Jpn J Antibiot. 1990 Sep;43(9):1521-9.	0.420496
135	1186972471	T0397	Tetryzoline	84-22-0	50ul/10mMol/L	PLATE 002	F	6	C1CN=C(N1)C1CCCc2ccccc12	C13H16N2	200.28	Tetrahydrozoline, an alpha agonist, have an effect on the constriction of conjunctival blood vessels. This contributes to relieve the redness of the eye resulted from minor ocular irritants.	GPCR/G Protein	α-adrenergic receptor	Adrenergic Receptor agonist	1. Dahlström M, et al. J Exp Zool A Comp Exp Biol. 2005 Jul 1;303(7):551-62.	0.420309
200	1186972221	T0110	Zalcitabine	7481-89-2	50ul/10mMol/L	PLATE 003	D	11	Nc1nc(=O)n(cc1)[C@H]1CC[C@@H](CO)O1	C9H13N3O3	211.22	Zalcitabine(Dideoxycytidine;ddC; 2', 3'-Dideoxycytidine) is a nucleoside analog reverse transcriptase inhibitor (NRTI); At low concentrations, It can potently inhibit HIV replication by binding to reverse transcriptase terminated synthesis of viral DNA chain.	Microbiology&Virology; Proteases/Proteasome	HIV	HIV Protease inhibitor	1. Devineni D, Gallo JM. Clin Pharmacokinet. 1995 May;28(5):351-60.	0.420206
1262	1186970625	T2526	Ciclesonide	126544-47-6	50ul/10mMol/L	PLATE 016	G	3	O1[C@]2([C@@]3([C@H]([C@H]4[C@@H]([C@@]5(C(=CC(=O)C=C5)CC4)C)[C@@H](O)C3)C[C@H]2O[C@H]1C1CCCCC1)C)C(=O)COC(=O)C(C)C	C32H44O7	540.69	Ciclesonide(RPR251526) is a glucocorticoid used for the treatment of obstructive airway diseases.	Metabolism	Glucocorticoid Receptor	GR	1. Mutch E, et al. Biochem Pharmacol, 2007. 73(10): p. 1657-64.	0.419752
638	1186969908	T2201	6-Mercaptopurine monohydrate	6112-76-1	50ul/10mMol/L	PLATE 008	H	9	c1nc2c([nH]1)c(=S)nc[nH]2.O	C5H6N4OS	170.19	6-Mercaptopurine anhydrous is a Nucleoside Metabolic Inhibitor. It interferes with nucleic acid synthesis by inhibiting purine metabolism and is used, usually in combination with other drugs, in the treatment of or in remission maintenance programs for leukemia.	DNA Damage/DNA Repair; Others	DNA synthesis; PRPP Amidotransferase	DNA/RNA Synthesis inhibitor; Others inhibitor	1. Sahasranaman S, et al. Eur J Clin Pharmacol, 2008, 64(8), 753-767.	0.41928
1720	1186968576	T4102	Goserelin acetate	145781-92-6	50ul/10mMol/L	PLATE 022	D	11	CC(C)C[C@@H](C(=O)N[C@@H](CCCN=C(N)N)C(=O)N1CCC[C@H]1C(=O)NNC(=O)N)NC(=O)[C@@H](COC(C)(C)C)NC(=O)[C@H](Cc1ccc(cc1)O)NC(=O)[C@H](CO)NC(=O)[C@H](Cc1c[nH]c2ccccc12)NC(=O)[C@H](Cc1cnc[nH]1)NC(=O)[C@@H]1CCC(=O)N1.CC(=O)O	C61H88N18O16	1329.46	Goserelin acetate is a synthetic long-acting agonist of gonadotropin-releasing hormone, used in treatments of cancer.	GPCR/G Protein	GNRHR	GNRH Receptor inhibitor	1.I.K. Morton; Judith M. Hall (6 December 2012). Concise Dictionary of Pharmacological Agents: Properties and Synonyms. Springer Science & Business Media. pp. 136–.	0.419264
268	1186971916	T0215	Losartan potassium	124750-99-8	50ul/10mMol/L	PLATE 004	C	9	[K+].CCCCc1nc(Cl)c(CO)n1Cc1ccc(cc1)c1ccccc1c1nnn[n-]1	C22H22ClKN6O	461.01	Losartan, an Angiotensin II Receptor Blocker, selectively and competitively blocks the binding of angiotensin II to the angiotensin I (AT1) receptor.	Endocrinology/Hormones	AT1 receptor	RAAS antagonist	1. Burnier M, et al. Circulation, 2001, 103, 904-912.	0.418765
1152	1186970238	T2144	Tacrolimus	104987-11-3	50ul/10mMol/L	PLATE 015	D	3	O[C@@H]1CC[C@H](C[C@H]1OC)/C=C(\C)/[C@H]1OC(=O)[C@@H]2CCCCN2C(=O)C(=O)[C@]2(O)O[C@H]([C@H](C[C@@H](C)C/C(=C\[C@@H](CC=C)C(=O)C[C@H](O)[C@H]1C)/C)OC)[C@H](C[C@H]2C)OC	C44H69NO12	804.02	Tacrolimus is a macrolide isolated from the culture broth of a strain of Streptomyces tsukubaensis that has strong immunosuppressive activity in vivo and prevents the activation of T-lymphocytes in response to antigenic or mitogenic stimulation in vitro.	PI3K/Akt/mTOR signaling	FKBP-12	mTOR inhibitor	1. Flanagan WM, et al. Nature, 1991, 352(6338), 803-807.	0.418678
1735	1186968538	T4202	Delamanid	681492-22-8	50ul/10mMol/L	PLATE 022	F	6	C[C@@]1(CN2C=C(N=C2O1)[N+](=O)[O-])COC3=CC=C(C=C3)N4CCC(CC4)OC5=CC=C(C=C5)OC(F)(F)F	C25H25F3N4O6	534.49	Delamanid is an anti-tuberculosis agent derived from the nitro-dihydro-imidazooxazole class of compounds that inhibits mycolic acid synthesis of bacterial cell wall.	Microbiology&Virology	Antifection	Antifection inhibitor	1. Sotgiu G et al. Delamanid (OPC-67683) for treatment of multi-drug-resistant tuberculosis. Expert Rev Anti Infect Ther. 2015 Mar;13(3):305-15.	0.417624
119	1186972501	T0383	Fenspiride hydrochloride	5053-08-07	50ul/10mMol/L	PLATE 002	D	10	C1CN(CCC21CNC(=O)O2)CCc1ccccc1.Cl	C15H20N2O2·HCl	296.79	Fenspiride, an oxazolidinone spiro compound, is a drug used in the therapy of certain respiratory diseases. It is approved for use in Russia for the therapy of chronic and acute inflammatory diseases of ENT organs and the respiratory tract (like sinusitis, tracheobronchitis, otitis, laryngitis, and rhinopharyngitis), and for maintenance therapy of asthma.	Metabolism	PDE3; PDE4	PDE inhibitor	1. Cortijo J, et al. Eur J Pharmacol, 1998, 341(1), 79-86.	0.417526
1802	1186969569	T0856L	Dehydroepiandrosterone	53-43-0	50ul/10mMol/L	PLATE 023	E	3	C1[C@@H]2[C@@H]([C@@]3(C(=C1)C[C@@H](O)CC3)C)CC[C@]1([C@H]2CCC1=O)C	C19H28O2	288.42	Dehydroepiandrosterone (DHEA) is an endogenous steroid hormone that is secreted primarily by the adrenal gland and is the most abundant sex steroid. Although the mechanisms of action of exogenously administered DHEA have not been fully illuminated, they may result in both direct and indirect physiologic effects. Direct effects include GABA-a receptor complex and NMDA receptor modulation and enhan…	Endocrinology/Hormones	Androgen Receptor	Androgen Receptor agonist	1. Anagnostopoulou V, et al. Differential effects of dehydroepiandrosterone and testosterone in prostate and colon cancer cell apoptosis: the role of nerve growth factor (NGF) receptors. Endocrinology. 2013 Jul;154(7):2446-56.	0.417125
277	1186971909	T0229	Rivastigmine	123441-03-2	50ul/10mMol/L	PLATE 004	D	8	C(=O)(N(C)CC)Oc1cc(ccc1)[C@H](C)N(C)C	C14H22N2O2	250.34	Rivastigmine is a Cholinesterase Inhibitor, used for therapy of Alzheimer disease.	Neuroscience	AChE	AChR inhibitor	1. Kennedy JS, et al. J Clin Psychopharmacol. 1999 Dec;19(6):513-21.	0.417043
1095	1186969306	T1525	Ritonavir	155213-67-5	50ul/10mMol/L	PLATE 014	F	6	s1c(nc(CN(C(=O)N[C@@H](C(C)C)C(=O)N[C@H](C[C@H](O)[C@@H](NC(=O)OCc2scnc2)Cc2ccccc2)Cc2ccccc2)C)c1)C(C)C	C37H48N6O5S2	720.96	Ritonavir is a peptidomimetic agent that inhibits both HIV-1 and HIV-2 proteases. Ritonavir is highly inhibited by serum proteins but boosts the effect of other HIV proteases by blocking their degradation by cytochrome P450.	Microbiology&Virology; Proteases/Proteasome	HIV Protease	HIV Protease inhibitor	1. Garriga C, et al. J Med Virol. 2007 Nov; 79(11):1617-28.	0.417025
653	1186971204	T1171	Methylprednisolone	83-43-2	50ul/10mMol/L	PLATE 009	B	4	[C@H]12[C@H]3[C@@]([C@](CC3)(C(=O)CO)O)(C[C@@H]([C@@H]1[C@@]1(C(=CC(=O)C=C1)[C@H](C2)C)C)O)C	C22H30O5	374.48	Methylprednisolone is a PREDNISOLONE derivative with similar anti-inflammatory action.	Metabolism	Glucocorticoid Receptor	GR antagonist	1. Owen HC, et al. Mol Cell Endocrinol. 2007 Jan 29;264(1-2):164-70.	0.416957
581	1186969847	T1139	Salbutamol	18559-94-9	50ul/10mMol/L	PLATE 008	C	2	CC(C)(C)NCC(O)c1cc(CO)c(O)cc1	C13H21NO3	239.31	Albuterol stimulates beta2-adrenergic receptors in the lungs, thereby activating the enzyme adenylate cyclase that catalyzes the conversion of ATP to cyclic-3', 5'-adenosine monophosphate (cAMP). Albuterol Sulfate is the sulfate salt of the short-acting sympathomimetic agent albuterol, a 1:1 racemic mixture of (R)-albuterol and (S)-albuterol with bronchodilator activity. Increased cAMP concentrat…	GPCR/G Protein	β-adrenergic receptor	Adrenergic Receptor agonist	1. Brichetto L, et al. Am J Physiol Lung Cell Mol Physiol. 2003 Jan;284(1):L133-9.	0.416312
1379	1186970196	T6239	Palbociclib hydrochloride	827022-32-2	50ul/10mMol/L	PLATE 018	B	10	Cc1c(c(=O)n(c2nc(ncc12)Nc1ncc(cc1)N1CCNCC1)C1CCCC1)C(=O)C.Cl	C24H29N7O2·HCl	483.99	Palbociclib (PD-0332991) HCl, a greatly selective inhibitor of CDK4/6, with IC50 for CDK4/6 is 11 nM, 16 nM, respectively. Palbociclib exhibits no inhibition against CDK1/2/5, EGFR, FGFR, PDGFR, InsR, etc.	Cell Cycle/Checkpoint	CDK2/CyclinA; CDK2/CyclinE2; CDK4/CyclinD1; CDK4/CyclinD3; CDK6/CyclinD2	CDK inhibitor	1. Fry DW, et al. Mol Y Ther, 2004, 3(11), 1427-1438.	0.416071
2033	1186938857	T6026	CPI-203	1446144-04-2	50ul/10mMol/L	PLATE 026	D	4	Cc1c(sc2c1C(=NC(c1nnc(n21)C)CC(=O)N)c1ccc(cc1)Cl)C	C19H18ClN5OS	399.9	CPI-203 is an effective BET bromodomain inhibitor (IC50: 37 nM for BRD4).	Chromatin/Epigenetic	BRD4	Epigenetic Reader Domain inhibitor	1. Devaiah BN, et al. Proc Natl Acad Sci U S A. 2012, 109(18), 6927-6932.	0.41567
514	1186973613	T1051	Tretinoin	302-79-4	50ul/10mMol/L	PLATE 007	D	5	C/C(=C\C=C\C(=C\C(=O)O)\C)/C=C/C1=C(C)CCCC1(C)C	C20H28O2	300.44	Tretinoin binds to and activates retinoic acid receptors (RARs), thereby inducing changes in gene expression that lead to cell differentiation, decreased cell proliferation, and inhibition of tumorigenesis. This agent also inhibits telomerase, resulting in telomere shortening and eventual apoptosis of some tumor cell types. Tretinoin is a naturally-occurring acid of retinol. The oral form of tret…	Metabolism	RAR	Retinoid Receptor agonist	1. Manzano VM, et al. J Pharmacol Exp Ther, 1999, 289(1), 123-132.	0.41566
271	1186971861	T0221	Thioproline	444-27-9	50ul/10mMol/L	PLATE 004	D	2	OC(=O)C1CSCN1	C4H7NO2S	133.17	Timonacic has been used in trials studying the treatment of HIV Infections.	GPCR/G Protein	Annexin A5	Annexin A antagonist	1. Barba-Espin G, et al. Plant Physiol Biochem. 2012 Oct;59:30-6.	0.415537
620	1186969922	T1323	Artemether	71963-77-4	50ul/10mMol/L	PLATE 008	F	11	O1O[C@]2(O[C@H]3O[C@H](OC)[C@@H]([C@H]4[C@@]13[C@H]([C@@H](CC4)C)CC2)C)C	C16H26O5	298.38	Artemether is an antimalarial agent used to treat acute uncomplicated malaria.	Others	Others	Others	1. Ma Y, et al. Antimicrob Agents ChemOthers. 2014 Oct;58(10):5658-65.	0.41515
1745	1186968539	T6672	Sitaxentan sodium	210421-74-2	50ul/10mMol/L	PLATE 022	G	6	[Na+].CC1=NOC([N-]S(=O)(=O)C2=C(SC=C2)C(=O)CC2=C(C)C=C3OCOC3=C2)=C1Cl	C18H14ClN2O6S2·Na	476.89	Sitaxsentan (sodium) is a highly selective antagonist of endothelin A receptors.	GPCR/G Protein	ET-A	Endothelin Receptor	1. Wu C, et al. J Med Chem. 1997, 40(11), 1690-1697.	0.415046
708	1186963619	T1242	Alvimopan	156053-89-3	50ul/10mMol/L	PLATE 009	G	9	C(=O)(CNC(=O)[C@@H](Cc1ccccc1)CN1C[C@@H]([C@](CC1)(C)c1cc(ccc1)O)C)O	C25H32N2O4	424.53	Alvimopan is a synthetic trans-3, 4-dimethyl-4-(3-hydroxyphenyl) piperidine with peripherally selective opioid mu receptor antagonist activity. Alvimopan is a selective and competitive antagonist at mu-opioid receptors, found in myenteric and submucosal neurons and the immune cells of the lamina propria in the human gut. Upon administration, this agent binds to mu-opioid receptors in the gut, the…	Endocrinology/Hormones; GPCR/G Protein; Neuroscience	μ-opioid receptor	Opioid Receptor antagonist	1. Cassel JA, et al. Eur J Pharmacol. 2005 Sep 27;520(1-3):29-36.	0.414763
116	1186972477	T0424	Bismuth subsalicylat	14882-18-9	50ul/10mMol/L	PLATE 002	D	7	O=C([O-])c1c([O-])cccc1.[Bi+3].[OH-]	C7H5BiO4	362.09	Bismuth subsalicylate is the active ingredient in the popular medication Pepto-Bismol that is used to treat nausea, heartburn, indigestion, upset stomach, diarrhea, and other temporary discomforts of the stomach and gastrointestinal tract.	Immunology/Inflammation; Neuroscience	COX-1; COX-2	COX inhibitor	1. Pitz AM, et al. Gut Microbes. 2015 Mar 4; 6(2):93-100.	0.414536
1223	1186970629	T1636	Paroxetine hydrochloride	78246-49-8	50ul/10mMol/L	PLATE 016	C	4	Cl.Fc1ccc(cc1)[C@@H]1CCNC[C@H]1COc1ccc2OCOc2c1	C19H21CIFNO3	365.83	Paroxetine hydrochloride is a serotonin uptake inhibitor that is effective in the treatment of depression.	GPCR/G Protein; Neuroscience	5-HT; AChR; GRK2	5-HT Receptor antagonist; AChR inhibitor; GRK inhibitor	1. Le Poul E, et al. Naunyn Schmiedebergs Arch Pharmacol, 1995, 352(2), 141-148.	0.414463
318	1186971921	T0288	Procodazole	23249-97-0	50ul/10mMol/L	PLATE 004	H	9	OC(=O)CCc1nc2ccccc2[nH]1	C10H10N2O2	190.2	Procodazole is a non-specific active immunoprotective agent against viral and bacterial infections.	Others	Others	Others	N/A	0.414461
912	1186968800	T0949	Amstat	1197-18-8	50ul/10mMol/L	PLATE 012	D	3	C1C[C@@H](CC[C@H]1CN)C(=O)O	C8H15NO2	157.21	Tranexamic acid is an Antifibrinolytic Agent. The physiologic effect of tranexamic acid is by means of Decreased Fibrinolysis.	Others	Plasminogen	Others	1. Dunn CJ, Goa KL. Drugs. 1999 Jun, 57(6):1005-32.	0.414435
2041	1186938842	T4215	SMI-4a	327033-36-3	50ul/10mMol/L	PLATE 026	E	2	c1cc(cc(c1)C(F)(F)F)/C=C/1\C(=O)NC(=O)S1	C11H6F3NO2S	273.23	TCS-PIM-1-4a, a Pim inhibitor, blocks mTORC1 activity through activation of AMPK and kills a wide range of both myeloid and lymphoid cell lines (IC50=0.8-40 μM).	Chromatin/Epigenetic; JAK/STAT signaling	Pim 1; Pim 2	Pim inhibitor	1. Lin YW, et al. A small molecule inhibitor of Pim protein kinases blocks the growth of precursor T-cell lymphoblastic leukemia/lymphoma. Blood. 2010 ;115(4):824-33.	0.414124
412	1186973691	T0520	Lenvatinib	417716-92-8	50ul/10mMol/L	PLATE 006	B	3	COc1cc2nccc(Oc3cc(Cl)c(NC(=O)NC4CC4)cc3)c2cc1C(=O)N	C21H19ClN4O4	426.85	Lenvatinib is a Kinase Inhibitor. The mechanism of action of lenvatinib is as a Receptor Tyrosine Kinase Inhibitor.	Angiogenesis; Tyrosine Kinase/Adaptors	FGFR1; PDGFRβ; VEGFR1/FLT1; VEGFR2/KDR; VEGFR3/FLT4	FGFR inhibitor; PDGFR inhibitor; VEGFR inhibitor	1. Matsui J, et al. Int J Y. 2008, 122(3), 664-671.	0.414105
1629	1186969431	T0049	Azlocillin sodium	37091-65-9	50ul/10mMol/L	PLATE 021	C	10	CC1([C@@H](N2[C@H](S1)[C@@H](C2=O)NC(=O)[C@H](c1ccccc1)NC(=O)N1CCNC1=O)C(=O)[O-])C.[Na+]	C20H22N5NaO6S	483.47	Azlocillin, an acylampicillin, is a broad-spectrum antibiotics	Microbiology&Virology	PBPs	Antibacterial inhibitor	1. Stewart D, et al. Antimicrob Agents ChemOthers, 1977, 11(5), 865-870.	0.41406
828	1186968751	T0905	Pyrithioxin	1098-97-1	50ul/10mMol/L	PLATE 011	C	9	Cc1ncc(CSSCc2cnc(C)c(O)c2CO)c(CO)c1O	C16H20N2O4S2	368.47	Rutin, a flavonoid, has a variety of biological activities including antiallergic, anti-inflammatory, antiproliferative, and anticarcinogenic properties.	Metabolism	VB6	Vitamin inhibitor	1. Hindmarch I, et al. Neuropsychobiology. 1990-1991;24(3):159-64.	0.413889
827	1186968743	T0728	Ethosuximide	77-67-8	50ul/10mMol/L	PLATE 011	C	8	CCC1(C)CC(=O)NC1=O	C7H11NO2	141.17	Ethosuximide is an anticonvulsant, blocks the low voltage-activated T-type calcium channel used in the treatment of absence seizures unaccompanied by other types of seizures.	Membrane transporter/Ion channel	Calcium Channel	Calcium Channel inhibitor	1. Gomora JC, et al. Mol Pharmacol. 2001 Nov; 60(5):1121-32.	0.413889
177	1186972195	T0055	Glafenine	3820-67-5	50ul/10mMol/L	PLATE 003	B	8	OCC(O)COC(=O)C1=CC=CC=C1NC1=C2C=CC(Cl)=CC2=NC=C1	C19H17ClN2O4	372.8	Glafenine, a non-narcotic analgesic agent, is a non-steroidal anti-inflammatory drug (NSAID), and widely used for the therapy of pains of various origins.	Immunology/Inflammation; Neuroscience	COX	COX inhibitor	1. Kleinknecht D, et al. Clin Nephrol. 1986 Jun;25(6):275-81.	0.413711
288	1186971918	T0247	Acarbose	56180-94-0	50ul/10mMol/L	PLATE 004	E	9	O([C@H]1[C@H](O)[C@@H](O)[C@H](O[C@@H]1CO)O[C@H]1[C@H](O)[C@@H](O)C(O[C@@H]1CO)O)[C@H]1O[C@@H]([C@@H](N[C@@H]2[C@H](O)[C@@H](O)[C@H](O)C(=C2)CO)[C@H](O)[C@H]1O)C	C25H43NO18	645.6	Acarbose is an inhibitor of α-Glucosidases with antihyperglycemic activity.	Metabolism	α-glucosidase	Glucokinase inhibitor	1. Martin AE, Montgomery PA. Am J Health Syst Pharm. 1996 Oct 1;53(19):2277-90; quiz 2336-7.	0.4136
456	1186973727	T0971	Dirithromycin	62013-04-1	50ul/10mMol/L	PLATE 006	F	7	CC[C@@H]1[C@](O)(C)[C@@]2([H])[C@@H](C)[C@](N[C@@H](COCCOC)O2)([H])[C@H](C)C[C@@](C)(O)[C@@](O[C@]3([H])O[C@H](C)C[C@H](N(C)C)[C@H]3O)([H])[C@@H](C)[C@H](O[C@]4([H])O[C@@H](C)[C@H](O)[C@@](OC)(C)C4)[C@@H](C)C(O1)=O	C42H78N2O14	835.07	Dirithromycin is a macrolide glycopeptide antibiotic. It is used to treat many different types of bacterial infections, such as bronchitis, pneumonia, tonsillitis, and even skin infections.	Microbiology&Virology	50S ribosome; 70S ribosome	ribosome inhibitor	1. Moutard I, et al. Therapie, 1999, 54(5), 607-612.	0.413409
832	1186968704	T0738	Urea	57-13-6	50ul/10mMol/L	PLATE 011	D	3	NC(N)=O	CH4N2O	60.06	Urea is formed in the liver from ammonia produced by the deamination of amino acids. It is the principal end metabolite of protein catabolism and accounts for about one-half of the total urinary solids.	Cytoskeletal Signaling; Metabolism; Others; Stem Cells	Arginase-1; Carbonic anhydrase II; DHFR; Sulfoxide reductase catalytic subunit YedY; Wnt/β-catenin	Arginase; Carbonic Anhydrase inhibitor; DHFR antagonist; Others; Wnt/beta-catenin	1. Shen S, et al. Environ Sci Pollut Res Int. 2014 Nov;21(21):12563-8.	0.413148
1264	1186970641	T2305	Isavuconazole	241479-67-4	50ul/10mMol/L	PLATE 016	G	5	C(#N)c1ccc(cc1)c1nc(sc1)[C@H](C)[C@@](Cn1ncnc1)(O)c1c(ccc(c1)F)F	C22H17F2N5OS	437.47	Isavuconazole(BAL-4815; RO-0094815) is the active component of the new azole antifungal agent BAL8557 with MIC(50)s/MIC(90)s ranged from 0.002/0.004 mg/liter for C. albicans to 0.25/0.5 mg/liter for C. glabrata.	Microbiology&Virology	Antifungle	Antifungal	1. Seifert H, et al. Antimicrob Agents ChemOthers. 2007 May;51(5):1818-21.	0.412893
913	1186968808	T0950	Neomycin sulfate	1405-10-3	50ul/10mMol/L	PLATE 012	D	4	C1[C@H]([C@@H]([C@H]([C@@H]([C@H]1N)O[C@@H]1[C@@H]([C@H]([C@@H]([C@H](O1)CN)O)O)N)O[C@H]1[C@@H]([C@@H]([C@H](O1)CO)O[C@@H]1[C@@H]([C@H]([C@@H]([C@@H](O1)CN)O)O)N)O)O)N.OS(=O)(=O)O.OS(=O)(=O)O.OS(=O)(=O)O	C23H46N6O13·3H2SO4	908.87	Neomycin is a broad spectrum aminoglycoside antibiotic whose current use is limited to oral and topical administration.	Microbiology&Virology	30S ribosome	ribosome inhibitor	1. Gill AE, Amyes SG. J ChemOthers. 2004 Aug;16(4):347-9. Pubmed	0.412783
1226	1186970653	T1634	Glyburide	10238-21-8	50ul/10mMol/L	PLATE 016	C	7	COc1c(cc(Cl)cc1)C(=O)NCCc1ccc(cc1)S(=O)(=O)NC(=O)NC1CCCCC1	C23H28ClN3O5S	494.01	Glyburide is an antidiabetic sulfonylurea derivative with actions similar to those of chlorpropamide.	Membrane transporter/Ion channel	Bile salt export pump; Potassium Channel	Potassium Channel inhibitor	1. Pondugula SR, et al. Physiol Genomics. 2006 Jan 12;24(2):114-23.	0.412479
583	1186969863	T1142	Clindamycin phosphate	24729-96-2	50ul/10mMol/L	PLATE 008	C	4	CS[C@H]1O[C@@H]([C@H](O)[C@H](O)[C@H]1OP(=O)(O)O)[C@H](NC(=O)[C@@H]1C[C@@H](CCC)CN1C)[C@H](C)Cl	C18H34ClN2O8PS	504.96	Clindamycin Phosphate is the phosphate salt form of clindamycin, a semi-synthetic, chlorinated broad-spectrum antibiotic produced by chemical modification of lincomycin. Clindamycin phosphate is used in topical preparations.	Microbiology&Virology	23S rRNA; 50S ribosome	Antibacterial inhibitor; ribosome inhibitor	1. Schlunzen F, et al. Nature. 2001 Oct 25;413(6858):814-21.	0.412182
711	1186971194	T1249	Beclamide	501-68-8	50ul/10mMol/L	PLATE 009	H	2	ClCCC(=O)NCc1ccccc1	C10H12ClNO	197.67	Beclamide (N-benzyl-B-chloropropionamide) is a drug that possesses anticonvulsant activity. It is no longer used. It has been used as a sedative and as an anticonvulsant. It was studied in the 1950s for its anticonvulsant properties, as a treatment for generalized tonic-clonic seizures. It was not effective for absence seizures.	Others	Others	Others	1. Darmani NA, et al. J Pharm Pharmacol. 1988 Dec; 40(12):891-3.	0.412182
1169	1186970295	T1568	Amoxapine	14028-44-5	50ul/10mMol/L	PLATE 015	E	10	Clc1cc2c(Oc3ccccc3N=C2N2CCNCC2)cc1	C17H16ClN3O	313.79	Amoxapine exerts its antidepressant effect by inhibiting the re-uptake of norepinephrine and, to a lesser degree, of serotonin, at adrenergic nerve endings and blocks the response of dopamine receptors to dopamine. Amoxapine is a tricyclic antidepressant of the dibenzoxazepine class. This drug is used to treat symptoms of depression and may cause tardive dyskinesia. Amoxapine also binds to alpha-…	Neuroscience	GlyT1b; GlyT2a	GlyT inhibitor	1. Tatsumi M, et al. Eur J Pharmacol. 1997 Dec 11;340(2-3):249-58.	0.411818
125	1186972470	T0415	Guanidine hydrochloride	1950-01-01	50ul/10mMol/L	PLATE 002	E	6	Cl.NC(N)=N	CH6ClN3	95.53	Guanidine hydrochloride is a strong organic base existing primarily as guanidium ions at physiological pH. It is found in the urine as a normal product of protein metabolism. It is also used in laboratory research as a protein denaturant.	Autophagy; DNA Damage/DNA Repair; Others	Arginase; Lysozyme; Ribonuclease pancreatic; Argininosuccinate synthase	Arginase agonist; Autophagy; DNA/RNA Synthesis; Others	1. Pace CN. Methods Enzymol, 1986, 131, 266-280.	0.411134
703	1186971209	T1224	Cefuroxime sodium	56238-63-2	50ul/10mMol/L	PLATE 009	G	4	[Na+].N12[C@@H]([C@@H](C2=O)NC(=O)/C(=N\OC)/c2ccco2)SCC(=C1C(=O)[O-])COC(=O)N	C16H15N4NaO8S	446.37	Cefuroxime Sodium is the sodium salt form of cefuroxime and a semi-synthetic, broad-spectrum, beta-lactamase resistant, second-generation cephalosporin antibiotic with bactericidal activity. Cefuroxime sodium inhibits bacterial cell wall synthesis by inactivating penicillin binding proteins (PBPs) thereby interfering with the final transpeptidation step required for cross-linking of peptidoglycan…	Others	Others	Others	1. Zhao L, et al. J Biomed Biotechnol. 2012;2012:507294.	0.410376
181	1186972148	T0059	Diphenylpyraline hydrochloride	132-18-3	50ul/10mMol/L	PLATE 003	C	2	Cl.CN1CCC(CC1)OC(c1ccccc1)c1ccccc1	C19H23NO·HCl	317.85	Diphenylpyraline Hcl is used in the treatment of Parkinsonism.It is a first-generation antihistamine with anticholinergic effects, functions as a dopamine reuptake inhibitor.	GPCR/G Protein; Immunology/Inflammation; Neuroscience	H1 receptor	Histamine Receptor antagonist	1. Lapa GB, et al. Eur J Pharmacol. 2005, 506(3):237-40.	0.410309
1651	1186969370	T6676	Sofosbuvir	1190307-88-0	50ul/10mMol/L	PLATE 021	F	2	[P@@](=O)(OC[C@H]1O[C@H]([C@](F)([C@@H]1O)C)n1ccc(=O)[nH]c1=O)(Oc1ccccc1)N[C@H](C(=O)OC(C)C)C	C22H29FN3O9P	529.45	Sofosbuvir is a uridine monophosphate analog inhibitor of hepatitis C virus (HCV) polymerase NS5B that is used as an antiviral agent in the treatment of chronic hepatitis C.	Microbiology&Virology; Proteases/Proteasome	HCV	HCV Protease inhibitor	1. Murakami E, et al. J Biol Chem, 2010, 285(45), 34337-34347.	0.410184
1919	1186937181	T1973	PFI-4	900305-37-5	50ul/10mMol/L	PLATE 024	H	10	COc1ccccc1C(=O)Nc1c(cc2n(C)c(=O)n(C)c2c1)N1CCCC1	C21H24N4O3	380.44	PFI-4 is a potent and selective and cell-permeable BRPF1 bromodomain inhibitor.	Chromatin/Epigenetic	BRPF1; BRPF2; BRPF3	Epigenetic Reader Domain inhibitor	1. Demont EH, et al. ACS Med Chem Lett. 5(11):1190-1195.	0.410033
812	1186968702	T0759	Monobenzone	103-16-2	50ul/10mMol/L	PLATE 011	B	3	Oc1ccc(OCc2ccccc2)cc1	C13H12O2	200.23	Monobenzone is a Depigmenting Agent. The mechanism of action of monobenzone is as a Melanin Synthesis Inhibitor. The physiologic effect of monobenzone is by means of Depigmenting Activity.	Proteases/Proteasome	Tyrosinase	Tyrosinase inhibitor	1. Chen YR, et al. J Agric Food Chem. 2009 Mar 25;57(6):2200-5.	0.409537
910	1186968863	T0939	Phenytoin	57-41-0	50ul/10mMol/L	PLATE 012	C	11	O=C1NC(=O)C(N1)(c1ccccc1)c1ccccc1	C15H12N2O2	252.27	Phenytoin is a hydantoin derivative and a non-sedative antiepileptic agent with anticonvulsant activity. Phenytoin potentially acts by promoting sodium efflux from neurons located in the motor cortex reducing post-tetanic potentiation at synapses. The reduction of potentiation prevents cortical seizure foci spreading to adjacent areas, stabilizing the threshold against hyperexcitability. In addit…	Membrane transporter/Ion channel	Sodium Channel	Sodium Channel inhibitor	1. Owoeye O, et al. J Diet Suppl. 2015 Mar;12(1):105-17.	0.409217
1077	1186969320	T1460	Dicyclomine hydrochloride	67-92-5	50ul/10mMol/L	PLATE 014	D	8	Cl.CCN(CC)CCOC(=O)C1(CCCCC1)C1CCCCC1	C19H36ClNO2	345.95	Dicyclomine hydrochloride is a muscarinic antagonist used as an antispasmodic and in urinary incontinence.	Neuroscience	mAChR	AChR antagonist	1. Jin CH, et al. J Neurosci Res. 2009 Dec;87(16):3658-70.	0.409091
1627	1186969415	T6190	Telaprevir	402957-28-2	50ul/10mMol/L	PLATE 021	C	8	O=C(N[C@H](C(=O)C(=O)NC1CC1)CCC)[C@H]1N(C[C@H]2[C@@H]1CCC2)C(=O)[C@@H](NC(=O)[C@@H](NC(=O)c1nccnc1)C1CCCCC1)C(C)(C)C	C36H53N7O6	679.85	Telaprevir (VX-950) is an effective inhibitor of HCV NS3-4A serine protease (IC50: 0.35 μM).	Microbiology&Virology; Proteases/Proteasome	HCV NS3-4A serine protease	HCV Protease inhibitor	1. Lin K, et al. Antimicrob Agents Chemother, 2006, 50(5), 1813-1822.	0.408891
1098	1186969330	T1528	Azasetron hydrochloride	123040-16-4	50ul/10mMol/L	PLATE 014	F	9	Cl.CN1C(=O)COc2c1cc(Cl)cc2C(=O)NC1CN2CCC1CC2	C17H20ClN3O3·HCl	386.27	Azasetron Hydrochloride is a 5-HT3 receptor antagonist which is used as an anti-emetic.	GPCR/G Protein; Neuroscience	5-HT3	5-HT Receptor antagonist	1. Katayama K, et al. Jpn J Pharmacol. 1997 Apr;73(4):357-60.	0.408843
1868	1186937168	T1823	IOX 2	931398-72-0	50ul/10mMol/L	PLATE 024	C	9	OC(=O)CNC(=O)c1c(O)c2ccccc2n(Cc2ccccc2)c1=O	C19H16N2O5	352.34	IOX2 is a selective inhibitor of the Hypoxia Inducible Factor (HIF) Prolyl-Hydroxylases (PHD); active in cells with the IC50 value of 21 nM for PHD2/ELGN-1 and no inhibition at FIH (20uM).	Metabolism; Chromatin/Epigenetic	PHD2	HIF/HIF Prolyl-Hydroxylase inhibitor	1. Tian YM, et al. J Biol Chem. 2011 Apr 15;286(15):13041-51.	0.408696
2040	1186938913	T6371	AGK2	304896-28-4	50ul/10mMol/L	PLATE 026	D	11	c1cc2c(cccn2)c(c1)NC(=O)/C(=C/c1ccc(o1)c1c(ccc(c1)Cl)Cl)/C#N	C23H13Cl2N3O2	434.27	AGK2（IC50=3.5 μM） is an effective, and specific SIRT2 inhibitor.	Chromatin/Epigenetic; DNA Damage/DNA Repair	SIRT2	Sirtuin inhibitor	1. Outeiro TF, et al. Science.2007, 317(5837), 516-519.	0.408557
821	1186968695	T0747	Sulfathiazole	72-14-0	50ul/10mMol/L	PLATE 011	C	2	Nc1ccc(cc1)S(=O)(=O)Nc1nccs1	C9H9N3O2S2	255.32	Sulfathiazole, an organosulfur compound, has been served as a short-acting sulfa medicine.	Autophagy	DHPS; DHPS	Autophagy inhibitor	1. Nichols BP, Guay GG. Antimicrob Agents ChemOthers. 1989 Dec;33(12):2042-8.	0.408426
210	1186972222	T0130	Physostigmine Salicylate	57-64-7	50ul/10mMol/L	PLATE 003	E	11	OC(=O)c1ccccc1O.CNC(=O)Oc1cc2c(cc1)N(C)[C@H]1N(C)CC[C@@]21C	C22H27N3O5	413.48	Physostigmine, a parasympathomimetic alkaloid, is a reversible cholinesterase inhibitor. It extracts from the Calabar bean.	Neuroscience	AChR	AChR antagonist	1. Lim DK, et al. Pharmacol Biochem Behav. 1988 Nov;31(3):627-31.	0.407938
899	1186968854	T0392	Artemisinin	63968-64-9	50ul/10mMol/L	PLATE 012	B	10	C[C@@H]1CC[C@H]2[C@H](C(=O)O[C@H]3[C@]42[C@H]1CC[C@](O3)(OO4)C)C	C15H22O5	282.33	Artemisinin is an ancient Chinese herbal therapy for malarial fevers which has been recently found to have potent activity against many forms of malarial organisms, including chloroquine-resistant Plasmodium falciparum.	Others	Others	Others	1. Mbengue A, et al. Nature. 2015 Apr 30;520(7549):683-7.	0.407652
1173	1186970248	T1575	Nizatidine	76963-41-2	50ul/10mMol/L	PLATE 015	F	4	CNC(=C[N+](=O)[O-])NCCSCc1csc(CN(C)C)n1	C12H21N5O2S2	331.46	Nizatidine is a competitive and reversible histamine H2-receptor antagonist with antacid activity.	GPCR/G Protein; Neuroscience; Immunology/Inflammation	AChE; H2 receptor	AChR inhibitor; Histamine Receptor antagonist	1. Lin TM, et al. J Pharmacol Exp Ther, 1986, 239(2), 406-410.	0.407603
1179	1186970296	T1571	Estriol	50-27-1	50ul/10mMol/L	PLATE 015	F	10	[C@H]12[C@H]3[C@@H](c4c(CC3)cc(cc4)O)CC[C@@]1([C@H]([C@@H](C2)O)O)C	C18H24O3	288.39	Estriol is a hydroxylated metabolite of ESTRADIOL or ESTRONE that has a hydroxyl group at C3, 16-alpha, and 17-beta position. Estriol is a major urinary estrogen. During PREGNANCY, a large amount of estriol is produced by the PLACENTA.	Endocrinology/Hormones; Immunology/Inflammation	ER; MRP1	Estrogen/progestogen Receptor agonist; MRP antagonist	1. Lappano R, et al. Mol Cell Endocrinol. 2010, 320(1-2), 162-170.	0.407438
604	1186969873	T1163	Betamethasone 17-valerate	2152-44-5	50ul/10mMol/L	PLATE 008	E	5	[C@@]12([C@H]([C@H]3[C@](C[C@@H]2O)([C@]([C@H](C3)C)(C(=O)CO)OC(=O)CCCC)C)CCC2=CC(=O)C=C[C@]12C)F	C27H37FO6	476.59	Betamethasone Valerate is a synthetic glucocorticoid with metabolic, immunosuppressive and anti-inflammatory actions.	Metabolism	Glucocorticoid Receptor	GR	1. Ortonne JP, et al. J Eur Acad Dermatol Venereol. 2014 Sep;28(9):1226-34.	0.407407
1	0.31959	0.4664	LDK378	1032900-25-6	50ul/10mMol/L	PLATE 019	F	2	CC(C)Oc1c(Nc2ncc(Cl)c(Nc3ccccc3S(=O)(=O)C(C)C)n2)cc(C)c(c1)C1CCNCC1	C28H36ClN5O3S	558.14	Ceritinib is a Kinase Inhibitor. The mechanism of action of Ceritinib is as a Tyrosine Kinase Inhibitor, and Cytochrome P450 3A Inhibitor, and Cytochrome P450 2C9 Inhibitor.	Angiogenesis; Proteases/Proteasome; Tyrosine Kinase/Adaptors	ALK; FLT3; IGF-1R; Insulin Receptor; STK22D	ALK inhibitor; FLT inhibitor; IGF-1R inhibitor; Serine Protease inhibitor	1. Marsilje TH, et al. J Med Chem. 2013, Jun 6.	0.407319
1640	1186969440	T3608	Carbasalate Calcium	5749-67-7	50ul/10mMol/L	PLATE 021	D	11	O(c1c(C(=O)[O-])cccc1)C(=O)C.O=C(N)N.[Ca+2].O(c1c(C(=O)[O-])cccc1)C(=O)C	C19H18CaN2O9	458.43	Carbasalate calcium is an analgesic, antipyretic, and anti-inflammatory drug, as well as a platelet aggregation inhibitor.	Others	Platelet aggregation	Platelet aggregation inhibitor	1. Murray FE, et al. Gut. 1996 Jan;38(1):11-4.	0.407082
447	1186973734	T0055L	Glafenine Hydrochloride	65513-72-6	50ul/10mMol/L	PLATE 006	E	8	Cl.OCC(O)COC(=O)c1ccccc1Nc1c2ccc(Cl)cc2ncc1	C19H17ClN2O4·HCl	409.26	Glafenine Hydrochloride is an anti-inflammatory agent.	Membrane transporter/Ion channel	ABCG2	ABC inhibitor	1. Goldsmith JR, et al. Dis Model Mech. 2013 Jan;6(1):146-59.	0.407011
89	1186972498	T0087L	Sulfacetamide sodium	127-56-0	50ul/10mMol/L	PLATE 002	A	10	[Na+].CC(=O)[N-]S(=O)(=O)c1ccc(N)cc1	C8H9N2NaO3S	236.22	Sulfacetamide Sodium is an anti-infective agent. It is used topically to treat orally for urinary tract infections and skin infections.	Autophagy	Autophagy	Autophagy inhibitor	1. Hanna C, et al. Ann Ophthalmol. 1985 Sep;17(9):560-4.	0.406907
104	1186972460	T0443	Salicoside	138-52-3	50ul/10mMol/L	PLATE 002	C	5	OC[C@H]1O[C@@H](Oc2ccccc2CO)[C@H](O)[C@@H](O)[C@@H]1O	C13H18O7	286.28	Salicin, a phenol β-glycoside produced from willow bark, shows anti-inflammatory functions.	Immunology/Inflammation; Neuroscience	COX	COX inhibitor	1. Wei W, et al. J Asian Nat Prod Res. 2015 Apr 23:1-6.	0.406701
1166	1186970271	T2403	Bromfenac sodium	120638-55-3	50ul/10mMol/L	PLATE 015	E	7	[Na+].O.O=C(c1ccc(Br)cc1)c1cccc(CC(=O)[O-])c1N.[Na+].O.O=C(c1ccc(Br)cc1)c1cccc(CC(=O)[O-])c1N.[Na+].O.[Na+]	C15H11BrNNaO3	356.15	Bromfenac Sodium is the sodium salt form of bromfenac, a nonsteroidal anti-inflammatory drug (NSAID) with analgesic and anti-inflammatory activities. Upon ophthalmic administration, bromfenac binds to and inhibits the activity of cyclooxygenase II (COX II), an enzyme which converts arachidonic acid to cyclic endoperoxides, precursors of prostaglandins (PG). By inhibiting PG formation, bromfenac i…	Immunology/Inflammation; Neuroscience	COX-2	COX inhibitor	1. Shimura M, Yasuda K. Br J Ophthalmol. 2015 Feb;99(2):215-9.	0.406694
1739	1186968570	T6156	S-Ruxolitinib	941685-37-6	50ul/10mMol/L	PLATE 022	F	10	N#CC[C@@H](C1CCCC1)n1cc(cn1)c1ncnc2c1cc[nH]2	C17H18N6	306.37	Ruxolitinib S enantiomer is the S-enantiomer of Ruxolitinib. Ruxolitinib is the first potent, selective JAK1/2 inhibitor.	Angiogenesis; Cell Cycle/Checkpoint; Proteases/Proteasome; Chromatin/Epigenetic; JAK/STAT signaling; Stem Cells	JAK2; JAK1; Tyk2	JAK inhibitor; Tyrosine Kinases inhibitor	1. Quintas-Cardama A, et al. Blood, 2010, 115(15), 3109-3117.	0.406609
1793	1186969576	T1561	Clobetasol propionate	25122-46-7	50ul/10mMol/L	PLATE 023	D	4	[C@]1([C@@]2([C@@H](C[C@@H]1C)[C@H]1[C@]([C@H](C2)O)([C@@]2(C(=CC(=O)C=C2)CC1)C)F)C)(OC(=O)CC)C(=O)CCl	C25H32ClFO5	466.97	Clobetasol propionate exerts its effect by binding to cytoplasmic glucocorticoid receptors and subsequently activates glucocorticoid receptor-mediated gene expression. This results in the synthesis of certain anti-inflammatory proteins while inhibiting the synthesis of certain inflammatory mediators. Clobetasol Propionate is the propionate salt form of clobetasol, a topical synthetic corticostero…	Metabolism	Glucocorticoid Receptor	GR	1. Fitzgerald P, et al. Psychol Med. 2006 Jan;36(1):37-43.	0.406601
1786	1186969599	T4545	Propacetamol Hydrochloride	66532-86-3	50ul/10mMol/L	PLATE 023	C	7	Cl.CCN(CC)CC(=O)Oc1ccc(NC(C)=O)cc1	C14H21ClN2O3	300.78	Propacetamol is a prodrug of paracetamol (acetaminophen) with improved water solubility. Propacetamol is an analgesic drug delivered by IV when the oral application of NSAID is not appropriate or contradicted.	Others	Others	Others	NA	0.406601
233	1186972169	T0166	Pancuronium bromide	15500-66-0	50ul/10mMol/L	PLATE 003	H	4	CC(=O)O[C@H]1C[C@@H]2CC[C@@H]3[C@@H]([C@]2(C[C@@H]1[N+]1(CCCCC1)C)C)CC[C@]1([C@H]3C[C@@H]([C@@H]1OC(=O)C)[N+]1(CCCCC1)C)C.[Br-].[Br-]	C35H60Br2N2O4	732.67	Pancuronium dibromide, a competitive AChR antagonist (IC50 = 5.5 nM), acts as a skeletal muscle relaxant. Pancuronium dibromide blocking neuromuscular transmission is achieved by competing with acetylcholine for receptor sites on the motor end-plate.	Neuroscience	AChR; mAChR	AChR antagonist	1.Stovner J, et al. Br J Anaesth. 1975 Sep;47(9):949-54.	0.406598
464	1186973712	T0974	Albamycinsodium	1476-53-5	50ul/10mMol/L	PLATE 006	G	5	[Na+].CO[C@@H]1[C@@H](OC(N)=O)[C@@H](O)[C@H](Oc2ccc3c(O)c(NC(=O)c4ccc([O-])c(CC=C(C)C)c4)c(=O)oc3c2C)OC1(C)C	C31H35N2NaO11	634.61	Novobiocin binds to DNA gyrase and blocks adenosine triphosphatase (ATPase) activity. Novobiocin sodium is an antibiotic compound derived from Streptomyces niveus. It has a chemical structure similar to coumarin.	DNA Damage/DNA Repair; Membrane transporter/Ion channel	ABCG2; DNA gyrase; Bile salt export pump; Topo I	ABC inhibitor; DNA gyrase inhibitor; Potassium Channel inhibitor; Topoisomerase inhibitor	1. Gormley NA, et al. Biochemistry. 1996 Apr 16;35(15):5083-92.	0.406315
1637	1186969416	T3617	Ivosidenib	1448347-49-6	50ul/10mMol/L	PLATE 021	D	8	C1CC(=O)N([C@@H]1C(=O)N(c1cc(cnc1)F)[C@@H](c1ccccc1Cl)C(=O)NC1CC(C1)(F)F)c1nccc(c1)C#N	C28H22ClF3N6O3	582.97	Ivosidenib is an orally available inhibitor of isocitrate dehydrogenase type 1 (IDH1), with potential antineoplastic activity. Ivosidenib specifically inhibits a mutated form of IDH1 in the cytoplasm, which inhibits the formation of the oncometabolite, 2-hydroxyglutarate (2 hG). This may lead to both an induction of cellular differentiation and an inhibition of cellular proliferation in IDH1-expr…	Metabolism	IDH1	Dehydrogenase inhibitor	1. Agresta Samuel V, et al. From PCT Int. Appl. (2015), WO 2015127172 A1 20150827.	0.406048
1069	1186969335	T1461	Candesartan	139481-59-7	50ul/10mMol/L	PLATE 014	C	10	CCOc1nc2cccc(C(=O)O)c2n1Cc1ccc(cc1)c1ccccc1c1n[nH]nn1	C24H20N6O3	440.47	Candesartan is an angiotensin II receptor blocker used widely in the therapy of hypertension and heart failure.	Endocrinology/Hormones	AT1 receptor	RAAS inhibitor	1. Fierens F, et al. Eur J Pharmacol, 1999, 367(2-3), 413-422.	0.406033
936	1186968834	T1392	Fluorescein	2321-07-05	50ul/10mMol/L	PLATE 012	F	7	C12(c3c(C(=O)O2)cccc3)c2c(Oc3c1ccc(c3)O)cc(cc2)O	C20H12O5	332.32	Fluorescein is a phthalic indicator dye, use as a synthetic fluorescent tracer.	Others	Ig kappa chain V-II region RPMI	Others	1. Estevez-Torres A, et al. Anal Chem. 2007 Sep 25;.	0.405652
935	1186968826	T1391	4-Methylumbelliferone	90-33-5	50ul/10mMol/L	PLATE 012	F	6	Cc1cc(=O)oc2c1ccc(O)c2	C10H8O3	176.17	Hymecromone is a coumarin derivative possessing properties as a spasmolytic, choleretic and light-protective agent. It is also used in ANALYTICAL CHEMISTRY TECHNIQUES for the determination of NITRIC ACID.	Others	ASST	Others inhibitor	1. Berman HM, et al. Nucleic Acids Res. 2000 Jan 1;28(1):235-42.	0.405652
1668	1186969427	T6431	Calcium Levofolinate	80433-71-2	50ul/10mMol/L	PLATE 021	G	9	C(=O)([C@@H](NC(=O)c1ccc(cc1)NC[C@@H]1N(c2c(=O)nc([nH]c2NC1)N)C=O)CCC(=O)[O-])[O-].[Ca+2]	C20H21N7O7·Ca	511.5	Calcium Levofolinate, a calcium salt of the folinic acid, is used in cancer chemotherapy as an adjuvant.	Others	Others	Others	1.Lebitasy M, Hecq JD, Athanassopoulos A, Vanbeckbergen D, Jamart J, Galanti L.J Clin Pharm Ther. 2009 Aug;34(4):423-8.	0.405531
446	1186973726	T0450L	Fluoxetine hydrochloride	56296-78-7	50ul/10mMol/L	PLATE 006	E	7	Cl.CNCCC(Oc1ccc(cc1)C(F)(F)F)c1ccccc1	C17H18F3NO·HCl	345.79	Fluoxetine is the first highly specific serotonin uptake inhibitor. It is used as an antidepressant and often has a more acceptable side-effects profile than traditional antidepressants.	GPCR/G Protein; Neuroscience	5-HT; Sert (Sodium-dependent)	5-HT Receptor antagonist	1. Richman A, et al. Epilepsy Res. 2007 Apr;74(1):19-27.	0.405481
107	1186972484	T0414	D-Mannitol	69-65-8	50ul/10mMol/L	PLATE 002	C	8	OC[C@@H](O)[C@@H](O)[C@H](O)[C@H](O)CO	C6H14O6	182.17	Mannitol is a diuretic and renal diagnostic aid related to sorbitol. It has little significant energy value as it is largely eliminated from the body before any metabolism can take place. It can be used to treat oliguria associated with kidney failure or other manifestations of inadequate renal function and has been used for determination of glomerular filtration rate. Mannitol is also commonly u…	Metabolism	MDH	Dehydrogenase	1. Wang YM, van Eys J. Annu Rev Nutr. 1981; 1:437-75.	0.405464
1650	1186969441	T3602	D-Pantothenic acid sodium salt	867-81-2	50ul/10mMol/L	PLATE 021	E	11	CC(C)(CO)[C@H](C(=O)NCCC(=O)[O-])O.[Na+]	C9H16NNaO5	241.22	Pantothenic acid, also called pantothenate or vitamin B5 (a B vitamin), is a water-soluble vitamin. For many animals, pantothenic acid is an essential nutrient. Animals require pantothenic acid to synthesize coenzyme-A (CoA), as well as to synthesize and metabolize proteins, carbohydrates, and fats.	Others	Others	Others	N/A	0.405273
719	1186971258	T1269	Tripelennamine hydrochloride	154-69-8	50ul/10mMol/L	PLATE 009	H	10	Cl.CN(C)CCN(Cc1ccccc1)c1ccccn1	C16H21N3·HCl	291.82	Tripelennamine hydrochloride is a histamine H1 antagonist with low sedative action but frequent gastrointestinal irritation.	GPCR/G Protein; Immunology/Inflammation; Neuroscience	H1 receptor	Histamine Receptor antagonist	1. Styczynski PB, et al. Chem Res Toxicol, 1993, 6(6), 846-851.	0.405085
1298	1186971627	T2544	Bazedoxifene acetate	198481-33-3	50ul/10mMol/L	PLATE 017	B	9	C(=O)(C)O.c1c(cc2c(c1)n(c(c2C)c1ccc(cc1)O)Cc1ccc(cc1)OCCN1CCCCCC1)O	C32H38N2O5	530.67	Bazedoxifene acetate is a novel selective estrogen receptor modulator (SERM).	Endocrinology/Hormones	ERα; ERβ	Estrogen/progestogen Receptor inhibitor	1. Miller CP, et al. J Med Chem, 2001, 44(11), 1654-1657.	0.405046
1314	1186971597	T0085L	Entecavir	142217-69-4	50ul/10mMol/L	PLATE 017	D	5	Nc1nc(=O)c2c([nH]1)n(cn2)[C@H]1C[C@H](O)[C@@H](CO)C1=C	C12H15N5O3	277.28	Entecavir is a guanosine nucleoside analogue used in the treatment of chronic hepatitis B virus (HBV) infection. Entecavir therapy can be associated with flares of the underlying hepatitis B during or after therapy, but has not been linked to cases of clinically apparent liver injury.	Microbiology&Virology	HBV( HepG2 cell)	HBV inhibitor	1. Levine S, et al. Antimicrob Agents ChemOthers, 2002, 46(8), 2525-2532.	0.404771
732	1186969470	T2721	Digitonin	11024-24-1	50ul/10mMol/L	PLATE 010	B	3	[C@@H]1([C@@H]([C@H]([C@@H]([C@H](O1)CO)O)O)O)O[C@@H]1[C@H]([C@@H](O[C@@H]([C@@H]1O)CO)O[C@H]1[C@@H](O[C@@H]([C@H]([C@@H]1O[C@H]1[C@@H]([C@H]([C@@H](CO1)O)O)O)O)CO)O[C@H]1[C@H](O[C@H]([C@@H]([C@H]1O)O)O[C@@H]1C[C@@H]2CC[C@H]3[C@@H]4[C@@H]([C@@H]5O[C@@]6([C@H]([C@@H]5[C@]4(CC[C@@H]3[C@]2(C[C@H]1O)C)C)C)CC[C@H](CO6)C)O)CO)O	C56H92O29	1229.34	Digitonin is a glycoside obtained from Digitalis purpurea; the aglycone is digitogenin which is bound to five sugars. Digitonin solubilizes lipids, especially in membranes and is used as a tool in cellular biochemistry, and reagent for precipitating cholesterol. It has no cardiac effects.	Others	Others	Others	1. Frenkel N, et al. J Phys Chem B. 2014 Dec 18;118(50):14632-9.	0.404626
1078	1186969328	T1468	Lornoxicam	70374-39-9	50ul/10mMol/L	PLATE 014	D	9	CN1C(=C(O)c2c(cc(Cl)s2)S1(=O)=O)C(=O)Nc1ccccn1	C13H10ClN3O4S2	371.82	Lornoxicam (chlortenoxicam) is a new nonsteroidal anti-inflammatory drug (NSAID) of the oxicam class with analgesic, anti-inflammatory, and antipyretic properties. Lornoxicam differs from other oxicam compounds in its potent inhibition of prostaglandin biosynthesis, a property that explains the particularly pronounced efficacy of the drug. Lornoxicam is approved for use in Japan.	Immunology/Inflammation; Neuroscience	COX-1; COX-2	COX inhibitor	1. Renner RM, et al. Contraception. 2010 May;81(5):372-88.	0.404545
860	1186968770	T0246L	Betahistine mesylate	54856-23-4	50ul/10mMol/L	PLATE 011	F	11	CS(=O)(=O)O.CNCCc1ccccn1.CS(=O)(=O)O	C8H12N2·2(CH4O3S)	328.4	Betahistine mesilate is a histamine analog and H1 receptor agonist that serves as a vasodilator. It is used in MENIERE DISEASE and in vascular headaches but may exacerbate bronchial asthma and peptic ulcers.	GPCR/G Protein; Immunology/Inflammation; Neuroscience	H1 receptor; H3 receptor	Histamine Receptor antagonist	1. Lacour M, Sterkers O. CNS Drugs. 2001; 15(11): 853-70.	0.404537
963	1186970435	T0861	Tylosin tartrate	74610-55-2	50ul/10mMol/L	PLATE 013	A	4	CC[C@H]1OC(=O)C[C@@H](O)[C@H](C)[C@@H](O[C@@H]2O[C@H](C)[C@@H](O[C@H]3C[C@@](C)(O)[C@@H](O)[C@H](C)O3)[C@@H]([C@H]2O)N(C)C)[C@@H](CC=O)C[C@@H](C)C(=O)\C=C\C(\C)=C\[C@@H]1CO[C@@H]1O[C@H](C)[C@@H](O)[C@@H](OC)[C@H]1OC	C46H77NO17·1/2C4H6O6	1052.16	Tylosin tartrate, a macrolide antibiotic, is approved for the control of mycoplasmosis in poultry.	Others	Others	Others	1. Loftin KA, et al. Environ Toxicol Chem, 2005, 24(4), 782-788.	0.404466
137	1186972487	T2531	Eprosartan Mesylate	144143-96-4	50ul/10mMol/L	PLATE 002	F	8	s1c(C/C(=C\c2n(c(nc2)CCCC)Cc2ccc(cc2)C(=O)O)/C(=O)O)ccc1.S(=O)(=O)(O)C	C23H24N2O4S·CH4O3S	520.62	Eprosartan is a competitive and reversible Angiotensin II Receptor Blocker.	Endocrinology/Hormones	AT1 receptor	RAAS inhibitor	1. Plosker GL, et al. Drugs, 2000, 60(1), 177-201.	0.404124
1750	1186968579	T6951	Pramipexole 2HCl Monohydrate	191217-81-9	50ul/10mMol/L	PLATE 022	G	11	O.Cl.CCCN[C@H]1CCc2c(C1)sc(N)n2.Cl	C10H17N3S·2HCl·H2O	302.26	Pramipexole Dihydrochloride is the hydrochloride salt of pramipexole, a benzothiazole derivative. As a nonergot dopamine agonist, pramipexole binds to D2 and D3 dopamine receptors in the striatum and substantia nigra of the brain.	GPCR/G Protein;Neuroscience	D2S;D2L;D3;D4	Dopamine Receptor agonist	1.Cassarino DS,etal.Pramipexole reduces reactive oxygen species production in vivo and in vitro and inhibits the mitochondrial permeability transition produced by the parkinsonian neurotoxin methylpyridinium ion.J Neurochem. 1998 Jul;71(1):295-301.	0.404031
1753	1186968524	T4285	Crisaborole	906673-24-3	50ul/10mMol/L	PLATE 022	H	4	B1(C2=C(CO1)C=C(C=C2)OC3=CC=C(C=C3)C#N)O	C14H10BNO3	251.05	AN-2728 is a Phosphodiesterase 4 Inhibitor.	Metabolism	PDE4	PDE	1.Akama T, et al. Discovery and structure-activity study of a novel benzoxaborole anti-inflammatory agent (AN2728) for the potential topical treatment of psoriasis and atopic dermatitis. Bioorg Med Chem Lett. 2009 Apr 15;19(8):2129-32.	0.404031
96	1186972475	T0452	Dropropizine	17692-31-8	50ul/10mMol/L	PLATE 002	B	7	C1CN(CCN1CC(CO)O)c1ccccc1	C13H20N2O2	236.31	Dropropizine, a racemic non-opiate antitussive agent, is served as a cough suppressant.	Others	Others	Others	1. Slamenova D, et al. Mutat Res, 1986 Mar, 169(3), 171-177.	0.403299
1481	1186969753	T1773	Afatinib Dimaleate	850140-73-7	50ul/10mMol/L	PLATE 019	E	2	c12cc(c(cc1c(ncn2)Nc1cc(c(cc1)F)Cl)NC(=O)/C=C/CN(C)C)O[C@H]1CCOC1.C(=C\C(=O)O)\C(=O)O.C(=C\C(=O)O)\C(=O)O	C32H33ClFN5O11	718.08	Afatinib is an orally bioavailable anilino-quinazoline derivative and inhibitor of the receptor tyrosine kinase (RTK) epidermal growth factor receptor (ErbB; EGFR) family, with antineoplastic activity.	Angiogenesis; JAK/STAT signaling; Tyrosine Kinase/Adaptors	EGFR (L858R); EGFR (L858R/T790M); EGFR (wt); HER2	EGFR inhibitor; HER inhibitor	1. D Li, et al. Oncogene (2008) 27, 4702-4711	0.403253
1818	1186969618	T2656	Fruquintinib	1194506-26-7	50ul/10mMol/L	PLATE 023	F	9	Cc1c(c2c(o1)cc(cc2)Oc1ncnc2cc(c(cc12)OC)OC)C(=O)NC	C21H19N3O5	393.39	Fruquintinib is an orally available, small molecule inhibitor of vascular endothelial growth factor receptors (VEGFRs), with potential anti-angiogenic and antineoplastic activities.	Angiogenesis; Tyrosine Kinase/Adaptors	VEGFR	VEGFR inhibitor	1. Gu Y, et al. Y ChemOthers Pharmacol. 2014 Jul;74(1):95-115.	0.403253
873	1186968716	T1687L	Doxycycline hyclate	24390-14-5	50ul/10mMol/L	PLATE 011	H	4	O.Cl.Cl.CCO.C[C@@H]1[C@H]2[C@H](O)[C@H]3[C@H](N(C)C)C(O)=C(C(N)=O)C(=O)[C@@]3(O)C(O)=C2C(=O)c2c(O)cccc12.C[C@@H]1[C@H]2[C@H](O)[C@H]3[C@H](N(C)C)C(O)=C(C(N)=O)C(=O)[C@@]3(O)C(O)=C2C(=O)c2c(O)cccc12	C22H24N2O8·HCl·1/2C2H6O·1/2H2O	512.9	Doxycycline is a synthetic tetracycline derivative with similar antimicrobial activity. It is also an inhibitor of matrix metalloproteinases (MMP).	Microbiology&Virology	16S ribosome; 30S ribosome	ribosome inhibitor	1. Preissner S, et al. Nucleic Acids Res. 2010 Jan;38(Database issue):D237-43.	0.403148
902	1186968799	T0943	Carbamazepine	298-46-4	50ul/10mMol/L	PLATE 012	C	3	NC(=O)N1c2ccccc2C=Cc2ccccc12	C15H12N2O	236.27	Carbamazepine is a tricyclic compound chemically related to tricyclic antidepressants (TCA) with anticonvulsant and analgesic properties. Carbamazepine exerts its anticonvulsant activity by reducing polysynaptic responses and blocking post-tetanic potentiation. Its analgesic activity is not understood; however, carbamazepine is commonly used to treat pain associated with trigeminal neuralgia.	Membrane transporter/Ion channel	Sodium Channel	Sodium Channel inhibitor	1. Willow M, et al. Mol Pharmacol, 1982, 22(3), 627-635.	0.40287
303	1186971880	T0260	Meclofenamate Sodium	6385-02-0	50ul/10mMol/L	PLATE 004	G	4	Cc1ccc(Cl)c(Nc2ccccc2C(=O)[O-])c1Cl.[Na+]	C14H10Cl2NNaO2	318.14	Meclofenamate Sodium, a non-steroidal anti-inflammatory agent, has properties of antipyretic and antigranulation activities. It also inhibits prostaglandin biosynthesis.	Immunology/Inflammation; Neuroscience	COX-1; COX-2	COX inhibitor	1. Soriano-Hernández AD, et al. Int Urol Nephrol. 2012 Apr;44(2):471-7.	0.402625
674	1186971214	T1204	Bendroflumethiazide	73-48-3	50ul/10mMol/L	PLATE 009	D	5	NS(=O)(=O)c1cc2c(NC(Cc3ccccc3)NS2(=O)=O)cc1C(F)(F)F	C15H14F3N3O4S2	421.41	A thiazide diuretic with actions and uses similar to those of HYDROCHLOROTHIAZIDE. It has been used in the treatment of familial hyperkalemia, hypertension, edema, and urinary tract disorders. (From Martindale, The Extra Pharmacopoeia, 30th ed, p810)	Membrane transporter/Ion channel; Metabolism	Carbonic anhydrase; Potassium Channel	Carbonic Anhydrase inhibitor; Potassium Channel	1. Tricarico D, et al. FASEB J. 2004 Apr;18(6):760-1.	0.402374
1200	1186970306	T1604	Tiratricol	51-24-1	50ul/10mMol/L	PLATE 015	H	11	OC(=O)Cc1cc(I)c(Oc2cc(I)c(O)cc2)c(I)c1	C14H9I3O4	621.93	Tiratricol is a metabolite of T3 and T4 thyroid hormones; promoted for hyperlipidemia, localized lipodystrophy, and obesity. Tiratricol has been used in trials studying the treatment of Allan-Herndon-Dudley Syndrome.	Endocrinology/Hormones	Thyroid hormone	Thyroid hormone receptor(THR)	1. Carvalho GA, et al. Arq Bras Endocrinol Metabol, 2004, 48(1), 83-92.	0.402231
1756	1186968548	T4460	Dapagliflozin ((2S)-1,2-propanediol, hydrate)	960404-48-2	50ul/10mMol/L	PLATE 022	H	7	O.O[C@H]1[C@H](O)[C@@H](O)[C@@H](O[C@@H]1CO)c3ccc(Cl)c(Cc2ccc(OCC)cc2)c3.C[C@H](O)CO	C24H35ClO9	502.98	Dapagliflozin (2S)-1, 2-propanediol, hydrate is a selective, orally active inhibitor of the renal sodium-glucose co-transporter type 2 (SGLT2). It is in development for the treatment of type 2 diabetes mellitus (T2DM). It inhibits subtype 2 of the sodium-glucose transport proteins (SGLT2), which is responsible for at least 90% of the glucose reabsorption in the kidney.	GPCR/G Protein	SGLT2	SGLT	1.Plosker GL.etal.Dapagliflozin: a review of its use in type 2 diabetes mellitus.Drugs. 2012 Dec 3;72(17):2289-312.	0.401922
898	1186968846	T6963	Reboxetine mesylate	98769-84-7	50ul/10mMol/L	PLATE 012	B	9	c1cc(c(cc1)O[C@@H]([C@@H]1OCCNC1)c1ccccc1)OCC.S(=O)(=O)(C)O	C19H23NO3·CH4O3S	409.5	Reboxetine is a norepinephrine reuptake inhibitor (Ki: 8.2 nM).	Neuroscience	norepinephrine reuptake	Norepinephrine inhibitor	1. Wong EH, et al. Biol Psychiatry, 2000, 47(9), 818-829.	0.401913
237	1186972201	T0173	Nylidrin hydrochloride	849-55-8	50ul/10mMol/L	PLATE 003	H	8	Cl.CC(CCc1ccccc1)NC(C)C(O)c1ccc(O)cc1	C19H26ClNO2	335.87	Nylidrin hydrochloride was an effective inhibitor of the IgG1-mediated release of histamine from passively sensitized guinea pig lung slices, and of the IgE-mediated release of histamine from passively sensitized rat peritoneal mast cells and human basophils.	GPCR/G Protein	β-adrenergic receptor	Adrenergic Receptor agonist	1. Garetz FK, et al. J Am Geriatr Soc. 1979 May;27(5):235-6.	0.401856
272	1186971869	T0224	Meropenem	96036-03-2	50ul/10mMol/L	PLATE 004	D	3	C[C@@H](O)[C@@H]1[C@H]2[C@@H](C)C(=C(N2C1=O)C(=O)O)S[C@@H]1CNC(C1)C(=O)N(C)C	C17H25N3O5S	383.46	Meropenem is a carbapenem antibiotic with broad spectrum of activity that is administered intravenously and used for severe bacterial infections due to sensitive agents. Meropenem is a common cause of mild transient aminotransferase elevations and can rarely result in clinically apparent, cholestatic liver injury.	Microbiology&Virology; Others	β-Lactamase; D-alanyl-D-alanine carboxypeptidase DacB	Antibiotic agonist; Others	1. Edwards JR, et al. J Antimicrob Chemother, 1995, 36 Suppl A, 1-17.	0.401765
829	1186968759	T0734	Antipyrine	60-80-0	50ul/10mMol/L	PLATE 011	C	10	Cn1n(c(=O)cc1C)c1ccccc1	C11H12N2O	188.23	Antipyrine, an antipyretic and analgesic, has been given as ear drops and by mouth. Antipyrine is frequently used to test the effects of other diseases or drugs on drug-metabolizing enzymes in the liver.	Immunology/Inflammation; Neuroscience	COX	COX inhibitor	1. Brune K, et al. Clin Exp Rheumatol. 2001, 19(6 Suppl 25):S51-7.	0.401759
221	1186972152	T0148	Calcium folinate	1492-18-8	50ul/10mMol/L	PLATE 003	G	2	C1C(N(c2c(N1)[nH]c(nc2=O)N)C=O)CNc1ccc(cc1)C(=O)N[C@@H](CCC(=O)[O-])C(=O)[O-].[Ca+2]	C20H21CaN7O7	511.51	Leucovorin calcium is the active metabolite of folic acid. Leucovorin is used principally as an antidote to folic acid antagonists.	DNA Damage/DNA Repair; Metabolism	Thymidylate synthase; VB	DNA/RNA Synthesis inhibitor; Vitamin agonist	1. Aschele C, et al. Ann Oncol. 2002 Dec; 13(12):1882-92.	0.401649
426	1186973724	T1144L	Lidocaine Hydrochloride hydrate	6108-05-0	50ul/10mMol/L	PLATE 006	C	7	c1(NC(=O)CN(CC)CC)c(cccc1C)C.Cl.O	C14H22N2O·HCl·H2O	288.82	Lidocaine Hydrochloride hydrate is an amide local anesthetic, has anti-inflammatory property.	Angiogenesis; Membrane transporter/Ion channel; JAK/STAT signaling; Tyrosine Kinase/Adaptors	EGFR; Sodium Channel	EGFR inhibitor; Sodium Channel inhibitor	1. Sheets PL, et al. J Physiol. 2007 Jun 15;581(Pt 3):1019-31.	0.401308
1080	1186969344	T1471	Duloxetine hydrochloride	136434-34-9	50ul/10mMol/L	PLATE 014	D	11	s1cccc1[C@@H](Oc1cccc2c1cccc2)CCNC.Cl	C18H20ClNOS	333.88	Duloxetine hydrochloride is a thiophene derivative and selective neurotransmitter uptake inhibitor for SEROTONIN and NORADRENALINE (SNRI). It is an ANTIDEPRESSIVE AGENT and ANXIOLYTIC and is also used for the treatment of pain in patients with DIABETES MELLITUS and FIBROMYALGIA.	GPCR/G Protein; Neuroscience	Sert (Sodium-dependent); DA transporter; Noradrenaline transporter (Sodium-dependent)	5-HT Receptor inhibitor; Dopamine Receptor inhibitor; Norepinephrine inhibitor	1. Chen F, et al. Eur Neuropsychopharmacol. 2005 Mar; 15(2):193-8.	0.401157
1225	1186970645	T1639	Amlexanox	68302-57-8	50ul/10mMol/L	PLATE 016	C	6	CC(C)c1cc2c(oc3nc(N)c(cc3c2=O)C(=O)O)cc1	C16H14N2O4	298.29	Amlexanox is an anti-aphthous ulcer drug. Amlexanox inhibits the synthesis and release of inflammatory mediators, including leukotrienes and histamine, from mast cells, neutrophils, and mononuclear cells. Amlexanox also acts as a leukotriene D4 antagonist and a phosphodiesterase inhibitor. Amlexanox decreases the time ulcers take to heal as well as the pain associated with the ulcers.	Angiogenesis; Immunology/Inflammation; Others; Tyrosine Kinase/Adaptors	FGFR1; IL-3; Protein S100-P	FGFR inhibitor; IL Receptor antagonist; Others inhibitor	1. Shishibori T, et al. Biochem J. 1999 Mar 15;338 ( Pt 3):583-9.	0.401074
164	1186972170	T0024	Primidone	125-33-7	50ul/10mMol/L	PLATE 003	A	5	CCC1(C(=O)NCNC1=O)c1ccccc1	C12H14N2O2	218.26	Primidone is an anticonvulsant of the pyrimidinedione class.	Membrane transporter/Ion channel; Neuroscience	nAChR; GABAR; GluR2; Sodium Channel	AChR antagonist; GABA Receptor inhibitor; GluR antagonist; Sodium Channel inhibitor	1. Yamakura T, et al. Annu Rev Pharmacol Toxicol. 2001;41:23-51.	0.400825
1168	1186970287	T1567	Olanzapine	132539-06-1	50ul/10mMol/L	PLATE 015	E	9	CN1CCN(CC1)C1=Nc2ccccc2Nc2sc(C)cc12	C17H20N4S	312.44	Olanzapine is an atypical antipsychotic that is used currently in the treatment of schizophrenia and bipolar illness.	Neuroscience; GPCR/G Protein	5-HT; HT; mAChR; Adrenergic Receptor; Dopamine	5-HT Receptor antagonist; AChR antagonist; Adrenergic Receptor antagonist; Dopamine Receptor antagonist	1. McDonald LM, et al. Psychopharmacology (Berl). 2003 Sep;169(3-4):321-31.	0.400744
1058	1186969326	T1445	Agomelatine	138112-76-2	50ul/10mMol/L	PLATE 014	B	9	COc1cc2c(cccc2CCNC(=O)C)cc1	C15H17NO2	243.3	Agomelatine is structurally closely related to melatonin. Agomelatine is a potent agonist at melatonin receptors and an antagonist at serotonin-2C (5-HT2C) receptors, tested in an animal model of depression.	GPCR/G Protein; Neuroscience	5-HT	5-HT Receptor antagonist	1. Millan MJ, et al. Psychopharmacology (Berl). 2005, 177(4):448-58.	0.400331
836	1186968736	T0875	Acetylcysteine	616-91-1	50ul/10mMol/L	PLATE 011	D	7	C(=O)([C@@H](NC(=O)C)CS)O	C5H9NO3S	163.19	Acetylcysteine is the N-acetyl derivative of CYSTEINE. It is used as a mucolytic agent to reduce the viscosity of mucous secretions. It has also been shown to have antiviral effects in patients with HIV due to inhibition of viral stimulation by reactive oxygen intermediates.	Immunology/Inflammation; Apoptosis	ROS; TNF-α	ROS; TNF	1. Kalimeris K, et al. N-acetylcysteine ameliorates liver injury in a rat model of intestinal ischemia reperfusion. J Surg Res. 2016 Dec;206(2):263-272	0.400278
282	1186971870	T0235	Modaline sulfate	2856-75-9	50ul/10mMol/L	PLATE 004	E	3	OS(=O)(=O)O.Cc1nccnc1N1CCCCC1	C10H17N3O4S	275.33	Modaline was a 2-methyl-3-piperidinopyrazine derivative found to inhibit monoamine oxidase (MAO) and showed a curative effect for the anti-depressant. Similar to other MAO inhibitors, it enhanced convulsions induced by tryptamine and hyperthermia induced by dopa.	Metabolism	MAO	MAO inhibitor	1. Tangri KK, et al. Jpn J Pharmacol. 1972 Oct;22(5):599-604.	0.399828
1872	1186937121	T2038	RG108	48208-26-0	50ul/10mMol/L	PLATE 024	D	3	OC(=O)[C@H](Cc1c[nH]c2ccccc12)N1C(=O)c2ccccc2C1=O	C19H14N2O4	334.33	RG108 is an DNA methyltransferase inhibitor(IC50=115 nM).	Chromatin/Epigenetic	DNA methyltransferase (DNMT)	DNA Methyltransferase inhibitor	1. Brueckner B, et al, Y Res, 2005, 65(14), 6305-6311.	0.399777
1922	1186938366	T1868	JIB-04	199596-05-9	50ul/10mMol/L	PLATE 025	A	3	Clc1cnc(N/N=C(\c2ccccc2)/c2ccccn2)cc1	C17H13ClN4	308.76	JIB-04 is a pan-selective Jumonji histone demethylase inhibitor.	Chromatin/Epigenetic	JMJD2A; JMJD2B; JMJD2D; JMJD2E; JARID1A	Histone Demethylase inhibitor; Histone Methyltransferase inhibitor	1. Wang, L., et al. Nat Commun, 2013. 4: p. 2035.	0.399756
1165	1186970263	T2400	Candesartan Cilexetil	145040-37-5	50ul/10mMol/L	PLATE 015	E	6	CCOc1nc2cccc(C(=O)OC(C)OC(=O)OC3CCCCC3)c2n1Cc1ccc(cc1)c1ccccc1c1n[nH]nn1	C33H34N6O6	610.66	Candesartan Cilexetil is an angiotensin II receptor antagonist (IC50: 0.26 nM). After hydrolysis of candesartan cilexetil to candesartan during gastrointestinal absorption, candesartan selectively competes with angiotensin II for the binding of the angiotensin II receptor subtype 1 (AT1) in vascular smooth muscle, blocking angiotensin II-mediated vasoconstriction and inducing vasodilatation.	Endocrinology/Hormones	angiotensin II receptor	RAAS inhibitor	1. See S, et al. Am J Health Syst Pharm,2000,17(8), 739-746.	0.399669
1836	1186969604	T2078	CUDC-907	1339928-25-4	50ul/10mMol/L	PLATE 023	H	7	c1nc(ncc1C(=O)NO)N(C)Cc1cc2c(s1)c(nc(n2)c1ccc(nc1)OC)N1CCOCC1	C23H24N8O4S	508.55	CUDC-907 is an orally bioavailable inhibitor of both phosphoinositide 3-kinase (PI3K) class I and pan-histone deacetylase (HDAC) enzymes, with potential antineoplastic activity. Upon oral administration, CUDC-907 inhibits the activity of both PI3K class I isoforms and HDAC, thereby preventing the activation of the PI3K-AKT-mTOR signal transduction pathway that is often overactivated in many cance…	Chromatin/Epigenetic; DNA Damage/DNA Repair; NF-Κb	HDAC1; HDAC10; HDAC11; HDAC2; HDAC3	HDAC inhibitor	1. Qian C, et al. Clin Y Res. 2012 Aug 1;18(15):4104-13.	0.399665
118	1186972493	T0395	Pyrantel tartrate	33401-94-4	50ul/10mMol/L	PLATE 002	D	9	O[C@H]([C@@H](O)C(=O)O)C(=O)O.CN1CCCN=C1/C=C/c1cccs1	C15H20N2O6S	356.39	Pyrantel tartrate is broad spectrum anthelmintic for livestock.	Others	Others	Others	1. Pratt SE, et al. Am J Vet Res. 1981 May;42(5):871-2.	0.399381
841	1186968697	T0881	6-Aminocaproic acid	60-32-2	50ul/10mMol/L	PLATE 011	E	2	NCCCCCC(=O)O	C6H13NO2	131.18	Aminocaproic acid is an antifibrinolytic agent that acts by inhibiting plasminogen activators which have fibrinolytic properties.	Others	Plasminogen	Others inhibitor	1. Mochalkin I, et al. Biochemistry. 1999 Feb 16;38(7):1990-8.	0.399074
1817	1186969610	T2279	Tizoxanide	173903-47-4	50ul/10mMol/L	PLATE 023	F	8	c1ccc(c(c1)C(=O)Nc1ncc(s1)[N+](=O)[O-])O	C10H7N3O4S	265.25	Desacetyl-nitazoxanide is a metabolite of lamivudine. Lamivudine (2', 3'-dideoxy-3'-thiacytidine, commonly called 3TC) is a potent nucleoside analog reverse transcriptase inhibitor (nRTI).	Immunology/Inflammation	Antiviral	Antiviral inhibitor	1. Korba BE, et al. Antiviral Res. 2008 Jan;77(1):56-63.2. Korba BE, et al. Antimicrob Agents ChemOthers. 2008 Nov;52(11):4069-71.	0.398948
893	1186968806	T0865	Ranitidine Hydrochloride	66357-59-3	50ul/10mMol/L	PLATE 012	B	4	Cl.CNC(=C[N+](=O)[O-])NCCSCc1ccc(CN(C)C)o1	C13H23ClN4O3S	350.86	Ranitidine Hydrochloride is a member of the class of histamine H2-receptor antagonists with antacid activity. Ranitidine is a competitive and reversible inhibitor of the action of histamine, released by enterochromaffin-like (ECL) cells, at the histamine H2-receptors on parietal cells in the stomach, thereby inhibiting the normal and meal-stimulated secretion of stomach acid. In addition, other s…	GPCR/G Protein; Immunology/Inflammation; Neuroscience	H2 receptor	Histamine Receptor antagonist	1. Pattichis K, Louca LL. Drug Metabol Drug Interact. 1995; 12(1):1-36.	0.398783
148	1186972496	T0005	Aspirin	50-78-2	50ul/10mMol/L	PLATE 002	G	9	CC(=O)OC1=CC=CC=C1C(O)=O	C9H8O4	180.16	Acetylsalicylic acid is a potent and selective inhibitor of COX with various pharmacological activities, such as anti-inflammation and pain relief. Acetylsalicylic acid is a histone deacetylase inhibitors to up-regulate cell cycle arrest protein p21, which can suppresses ovarian Y cells harboring COX-1. Acetylsalicylic acid also inhibits the expression of COX-2 in HUVEC and neonatal rat ventricul…	Immunology/Inflammation; Neuroscience	COX-1; COX-2	COX inhibitor	1. Kopp E, et al. Science, 1994, 265(5174), 956-959.	0.398763
243	1186971874	T0181	Loteprednol etabonate	82034-46-6	50ul/10mMol/L	PLATE 004	A	4	CCOC(=O)O[C@@]1(CC[C@@H]2[C@@]1(C[C@@H]([C@H]1[C@H]2CCC2=CC(=O)C=C[C@]12C)O)C)C(=O)OCCl	C24H31ClO7	466.95	Loteprednol Etabonate is an ophthalmic analog of the corticosteroid prednisolone with anti-inflammatory activity.	Metabolism	Glucocorticoid Receptor	GR antagonist	1. Druzgala P, et al. J Steroid Biochem Mol Biol. 1991 Feb;38(2):149-54.	0.398752
1682	1186968509	T3465	Vesnarinone	81840-15-5	50ul/10mMol/L	PLATE 022	A	3	N1C(=O)CCc2cc(ccc12)N1CCN(CC1)C(=O)c1cc(c(cc1)OC)OC	C22H25N3O4	395.46	Vesnarinone (INN) is a mixed phosphodiesterase 3 inhibitor and ion-channel modifier that has modest, dose-dependent, positive inotropic activity, but minimal negative chronotropic activity. It also suppresses cell proliferation and induces apoptosis by inducing the expression of p21, an inhibitor of cyclin-dependent kinase activity in p53-mediated cell cycle arrest.	Others	Others	Others inhibitor	1.Katayama Y, et al. Inhibitory effects of Vesnarinone on cloned cardiac delayed rectifier K(+) channels expressed in a mammalian cell line. J Pharmacol Exp Ther. 2000 Jul;294(1):339-46.	0.398406
1243	1186970631	T1660	Silibinin	22888-70-6	50ul/10mMol/L	PLATE 016	E	4	[C@@H]1(c2cc(c(cc2)O)OC)[C@H](Oc2c(O1)cc(cc2)[C@H]1Oc2c(C(=O)[C@@H]1O)c(cc(c2)O)O)CO	C25H22O10	482.44	Silibinin is the major active constituent of silymarin, a standardized extract of the milk thistle seeds, containing a mixture of flavonolignans consisting of silibinin, isosilibinin, silicristin, silidianin and others. Silibinin itself is a mixture of two diastereomers, silybin A and silybin B, in approximately equimolar ratio. Both in vitro and animal research suggest that silibinin has hepatop…	Others	Others	Others	1. Al-Anati L, et al. Mol Nutr Food Res, 2009, 53(4), 460-466.	0.398182
901	1186968791	T0951	Hydroxychloroquine sulfate	747-36-4	50ul/10mMol/L	PLATE 012	C	2	OS(=O)(=O)O.CCN(CCO)CCCC(C)Nc1c2ccc(Cl)cc2ncc1	C18H26ClN3O·H2SO4	433.95	Hydroxychloroquine sulfate inhibits plasmodial heme polymerase. It is a chemotherapeutic agent that acts against erythrocytic forms of malarial parasites. Hydroxychloroquine appears to concentrate in food vacuoles of affected protozoa.	DNA Damage/DNA Repair; Immunology/Inflammation	DNA; TLR9	DNA Alkylation inhibitor; TLR antagonist	1. Koranda FC: Antimalarials. J Am Acad Dermatol. 1981 Jun;4(6):650-5.	0.398
1792	1186969568	T2597	Norgestrel	6533-00-2	50ul/10mMol/L	PLATE 023	D	3	C1CC(=O)C=C2CC[C@H]3[C@@H]4CC[C@@]([C@]4(CC[C@@H]3[C@@H]12)CC)(O)C#C	C21H28O2	312.45	Norgestrel is a synthetic progestin commonly used alone or in combination with an estrogen for contraception. Norgestrel suppresses the secretion of luteinizing and follicle-stimulating hormones (LH and FSH), thickens cervical mucus, and slows the transit of ova through the fallopian tubes.	Endocrinology/Hormones	ER	Estrogen/progestogen Receptor agonist	1. Maruo T, et al. Co ntraception. 2007 Jun; 75(6 Suppl):S99-103.	0.397991
1644	1186969393	T6115	Fostamatinib	901119-35-5	50ul/10mMol/L	PLATE 021	E	5	P(=O)(O)(O)OCN1c2c(OC(C1=O)(C)C)ccc(n2)Nc1nc(ncc1F)Nc1cc(c(c(c1)OC)OC)OC	C23H26FN6O9P	580.46	Fostamatinib(IC50 of 41 nM), which is a prodrug of the active metabolite R406, is a Syk inhibitor. It does not work on Lyn.	Angiogenesis; GPCR/G Protein; Membrane transporter/Ion channel; Neuroscience	Adenosine transporter; A3; Monoamine transporter; Syk	AChR inhibitor; Adenosine Receptor inhibitor; Monoamine Transporter inhibitor; Syk inhibitor	1. Braselmann S, et al. J Pharmacol Exp Ther, 2006, 319(3), 998-1008.	0.397777
231	1186972153	T0163	Nisoldipine	63675-72-9	50ul/10mMol/L	PLATE 003	H	2	COC(=O)C1=C(C)NC(=C(C1c1ccccc1[N+](=O)[O-])C(=O)OCC(C)C)C	C20H24N2O6	388.41	Nisoldipine is a dihydropyridine calcium channel antagonist that acts as a potent arterial vasodilator and antihypertensive agent.	Membrane transporter/Ion channel	L-type Cav1.2	Calcium Channel inhibitor	1. Morel N, et al. Br J Pharmacol, 1998, 125(5), 1005-1012.	0.397629
1087	1186969321	T1469	Levocetirizine	130018-77-8	50ul/10mMol/L	PLATE 014	E	8	C(=O)(COCCN1CCN(CC1)[C@@H](c1ccc(cc1)Cl)c1ccccc1)O	C21H25ClN2O3	388.89	Levocetirizine is a Histamine-1 Receptor Antagonist. The mechanism of action of levocetirizine is as a Histamine H1 Receptor Antagonist.	GPCR/G Protein; Immunology/Inflammation; Neuroscience	H1 receptor	Histamine Receptor antagonist	1. Pasquali M, et al. Clin Exp Allergy. 2006 Sep;36(9):1161-7.	0.397355
1244	1186970639	T1666	Fludrocortisone acetate	514-36-3	50ul/10mMol/L	PLATE 016	E	5	[C@@H]12[C@@]([C@@]3(C(=CC(=O)CC3)CC2)C)([C@H](C[C@]2([C@H]1CC[C@@]2(C(=O)COC(=O)C)O)C)O)F	C23H31FO6	422.5	Fludrocortisone, a glucocorticoid-receptor agonist, binds to cytoplasmic receptors, translocates to the nucleus, and subsequently initiates the transcription of glucocorticoid-responsive genes such as lipocortins to inhibit phospholipase A2 (PLA2). Fludrocortisone Acetate is the acetate salt of a synthetic fluorinated corticosteroid with anti-inflammatory and antiallergic activities. Inhibition o…	Others	Others	Others	N/A	0.396694
1485	1186969785	T1784	Everolimus	159351-69-6	50ul/10mMol/L	PLATE 019	E	6	C(O)CO[C@H]1[C@@H](C[C@@H](CC1)C[C@H]([C@H]1OC(=O)[C@@H]2CCCCN2C(=O)C(=O)[C@]2([C@@H](CC[C@H](O2)C[C@@H](/C(=C/C=C/C=C/[C@H](C[C@H](C(=O)[C@@H]([C@@H](/C(=C/[C@H](C(=O)C1)C)/C)O)OC)C)C)/C)OC)C)O)C)OC	C53H83NO14	958.22	Everolimus is an inhibitor of cell proliferation and immunosuppressive agent that is used alone or in combination with calcineurin inhibitors to prevent cellular rejection after organ transplantation, and in combination with other anticancer agents as treatment of advanced renal cell and other cancers.	PI3K/Akt/mTOR signaling	mTOR (FKBP12)	mTOR inhibitor	1. Zhu Y, et al. Tumour Biol. 2012 Apr 11. Doi: 10.1007/s13277-012-0383-6.	0.396317
1648	1186969425	T3663	Eliglustat	491833-29-5	50ul/10mMol/L	PLATE 021	E	9	C1N(CCC1)C[C@@H](NC(=O)CCCCCCC)[C@@H](c1cc2OCCOc2cc1)O	C23H36N2O4	404.54	Eliglustat is an oral inhibitor of glucosylceramide synthase which is used in the therapy of type 1 Gaucher disease.	Metabolism	glucosylceramide synthase	Transferase inhibitor	1. Shayman JA. Drugs Future. 2010 Aug 1;35(8):613-620.	0.396226
1217	1186970660	T1618	Dypyridamole	58-32-2	50ul/10mMol/L	PLATE 016	B	8	c12c(c(N3CCCCC3)nc(n2)N(CCO)CCO)nc(nc1N1CCCCC1)N(CCO)CCO	C24H40N8O4	504.63	Dipyridamole is a Platelet Aggregation Inhibitor. The physiologic effect of dipyridamole is by means of Decreased Platelet Aggregation.	Metabolism	PDE; PDE	PDE inhibitor	1. Fujishige K, et al. J Biol Chem. 1999 Jun 25;274(26):18438-45.	0.396198
927	1186968841	T0937	Riboflavin	83-88-5	50ul/10mMol/L	PLATE 012	E	8	Cc1cc2nc3c(=O)[nH]c(=O)nc3n(C[C@H](O)[C@H](O)[C@H](O)CO)c2cc1C	C17H20N4O6	376.37	Riboflavin is a micronutrient that occurs in the free form only in the retina of the eye, in whey, and in urine; its principal forms in tissues and cells are as flavin mononucleotide and flavin-adenine dinucleotide.	Metabolism	VB2	Vitamin antagonist	1. Solovieva IM, et al. FEMS Microbiol Lett. 2005 Feb 1;243(1):51-8.	0.396174
1749	1186968571	T4368	Miriplatin	141977-79-9	50ul/10mMol/L	PLATE 022	G	10	[Pt+2].O=C([O-])CCCCCCCCCCCCC.N[C@@H]1CCCC[C@H]1N.[O-]C(=O)CCCCCCCCCCCCC	C34H68N2O4Pt	764.02	Miriplatin (SM-11355) is a platinum complex used in TACE that has promise for the therapy of hepatocellular carcinoma (HCC).	DNA Damage/DNA Repair	DNA Alkylator/Crosslinker	DNA Alkylation	1.Ishikawa T, et al. Predictive factor of local recurrence after balloon-occluded TACE with miriplatin (MPT) in hepatocellular carcinoma. PLoS One. 2014 Jul 21;9(7):e103009.	0.395828
1680	1186969444	T6355	(R)-baclofen	69308-37-8	50ul/10mMol/L	PLATE 021	H	11	c1([C@@H](CC(=O)O)CN)ccc(cc1)Cl	C10H12ClNO2	213.66	(R)-baclofena, a derivative of gamma-aminobutyric acid, is commonly utilized for the treatment of spasticity.	Membrane transporter/Ion channel; Neuroscience	GABAR	GABA Receptor agonist	1. Falch E, et al. J Neurochem, 1986, 47(3), 898-903.	0.395709
117	1186972485	T0525	Flopropione	2295-58-1	50ul/10mMol/L	PLATE 002	D	8	CCC(=O)c1c(O)cc(O)cc1O	C9H10O4	182.18	Flopropione, a spasmolytic or antispasmodic agent, is used as a 5-HT1A receptor antagonist.	GPCR/G Protein; Neuroscience	5-HT1A	5-HT Receptor antagonist	1. Aso Y, et al. J Pharm Sci, 2000, 89(3), 408-416.	0.39567
1106	1186969315	T1530	Mitiglinide calcium	207844-01-7	50ul/10mMol/L	PLATE 014	G	7	[Ca+2].C(=O)([C@H](CC(=O)N1C[C@@H]2[C@H](C1)CCCC2)Cc1ccccc1)[O-].O.C(=O)([C@H](CC(=O)N1C[C@@H]2[C@H](C1)CCCC2)Cc1ccccc1)[O-].O	C38H52CaN2O8	704.91	Mitiglinide is a drug for the treatment of type 2 diabetes. Mitiglinide is thought to stimulate insulin secretion by closing the ATP-sensitive K(+) K(ATP) channels in pancreatic beta-cells. Mitiglinide belongs to the meglitinide class of blood glucose-lowering drugs and is currently co-marketed in Japan by Kissei and Takeda.	Membrane transporter/Ion channel	Potassium Channel	Potassium Channel antagonist	1. Malaisse WJ. Expert Opin PharmacOthers. 2008 Oct;9(15):2691-8.	0.39562
1719	1186968568	T6986	Sivelestat	127373-66-4	50ul/10mMol/L	PLATE 022	D	10	CC(C)(C)C(=O)Oc1ccc(cc1)S(=O)(=O)Nc1ccccc1C(=O)NCC(=O)O	C20H22N2O7S	434.46	Sivelestat is a potent and selective inhibitor of neutrophil elastase with IC50 of 44 nM.	Proteases/Proteasome	neutrophil elastase	Serine Protease inhibitor	1.Li G, et al. Int J Mol Med. 2016, 38(3):767-75.	0.39536
232	1186972161	T0165	Urapidil	34661-75-1	50ul/10mMol/L	PLATE 003	H	3	COc1ccccc1N1CCN(CCCNc2cc(=O)n(C)c(=O)n2C)CC1	C20H29N5O3	387.48	Urapidil, a sympatholytic antihypertensive drug, acts as a 5-HT1A receptor agonist and as an α1-adrenoceptor antagonist.	GPCR/G Protein; Neuroscience	5-HT; α-adrenergic receptor	5-HT Receptor antagonist; Adrenergic Receptor antagonist	1. Ramage AG. Br J Pharmacol. 1991 Apr;102(4):998-1002.	0.394948
909	1186968855	T0938	Thiabendazole	148-79-8	50ul/10mMol/L	PLATE 012	C	10	[nH]1c2ccccc2nc1c1cscn1	C10H7N3S	201.25	Thiabendazole is a benzimidazole derivative with anthelminthic property.	Cytoskeletal Signaling	Tubulin β	Microtubule Associated inhibitor	1. Cha, HJ, et al. PLoS Biology, 2012, Aug, 10 (8).	0.394783
1698	1186968558	T6430	Calcifediol	19356-17-3	50ul/10mMol/L	PLATE 022	B	9	[C@H]1(C/C(=C/C=C\2/[C@@H]3CC[C@@H]([C@]3(CCC2)C)[C@H](C)CCCC(C)(C)O)/C(=C)CC1)O	C27H44O2	400.64	Calcifediol(Ki of 3.9 μM), a major circulating metabolite of vitamin D3, works as a competitive inhibitor. It (ED50=2 nM)also inhibits PTH secretion and mRNA.	Others	Others	Others inhibitor	1.Pasquali M, Tartaglione L, Rotondi S, Muci ML, Mandanici G, Farcomeni A, Marangella M, Mazzaferro S.BBA Clin. 2015 Mar 14;3:251-6.	0.394657
715	1186971226	T1258	Nabumetone	42924-53-8	50ul/10mMol/L	PLATE 009	H	6	COc1cc2c(cc1)cc(CCC(=O)C)cc2	C15H16O2	228.29	Nabumetone(BRL14777) is a non-steroidal anti-inflammatory drug and its active metabolite 6MNA inhibits the enzymes cyclo-oxygenase I and II.	Immunology/Inflammation; Metabolism; Neuroscience	COX-1; COX-2; MPO	COX inhibitor; MPO inhibitor	1. Hedner T, et al. Drugs, 2004, 64(20), 2315-2343.	0.394503
1176	1186970272	T1577	Midodrine hydrochloride	3092-17-9	50ul/10mMol/L	PLATE 015	F	7	Cl.COc1cc(C(O)CNC(=O)CN)c(OC)cc1	C12H19ClN2O4	290.74	Midodrine is converted to its active metabolite, desglymidodrine by deglycination reaction. Desglymidodrine selectively binds to and activates alpha-1-adrenergic receptors of the arteriolar and venous vasculature. This causes smooth muscle contraction and leads to an elevation of blood pressure. Desglymidodrine diffuses poorly across the blood-brain barrier and is therefore not associated with ef…	GPCR/G Protein	α-adrenergic receptor	Adrenergic Receptor agonist	1. Buckner SA, et al. Eur J Pharmacol. 2002 Aug 2;449(1-2):159-65.	0.394463
816	1186968734	T0754	Sulfamethizole	144-82-1	50ul/10mMol/L	PLATE 011	B	7	Cc1nnc(NS(=O)(=O)c2ccc(N)cc2)s1	C9H10N4O2S2	270.33	Sulfamethizole is a sulfathiazole antibacterial reagent.	Autophagy	DHPS	Autophagy inhibitor	1. Watanabe H, Hastings JW. Biochim Biophys Acta. 1990 Jun 26;1017(3):229-34.	0.394444
1149	1186970293	T2222	Carbinoxamine Maleate Salt	3505-38-2	50ul/10mMol/L	PLATE 015	C	10	CN(C)CCOC(c1ccc(cc1)Cl)c1ccccn1.C(=C\C(=O)O)\C(=O)O	C20H23ClN2O5	406.86	Carbinoxamine Maleate is an ethanolamine class of H1 antihistamines with mild antimuscarinic and sedative properties.	GPCR/G Protein; Immunology/Inflammation; Neuroscience	H1 receptor	Histamine Receptor antagonist	1. Oishi R, et al. Naunyn Schmiedebergs Arch Pharmacol. 1994 Feb;349(2):140-4.	0.39405
97	1186972483	T0442	Bucetin	1083-57-4	50ul/10mMol/L	PLATE 002	B	8	CCOC1=CC=C(NC(=O)CC(C)O)C=C1	C12H17NO3	223.27	Bucetin is a pharmaceutical drug that acts as an analgesic and antipyretic. Bucetin was withdrawn from use in 1986 due to renal toxicity.	Others	Others	Others	1. Togei, K, et al. Journal of the National Y Institute, 79 (5): 1151–8.	0.394021
294	1186971887	T0254	Probucol	23288-49-5	50ul/10mMol/L	PLATE 004	F	5	CC(C)(Sc1cc(c(O)c(c1)C(C)(C)C)C(C)(C)C)Sc1cc(c(O)c(c1)C(C)(C)C)C(C)(C)C	C31H48O2S2	516.84	Probucol, an anti-hyperlipidemic drug, can lower the level of cholesterol in the bloodstream by increasing the LDL catabolic rate.	Membrane transporter/Ion channel; Metabolism	ABCA1; CES1	ABC agonist; Lipid inhibitor	1. Jeon SM, et al. J Biochem Mol Toxicol. 2005, 19(5):336-46.	0.393587
1812	1186969570	T2210	Genipin	6902-77-8	50ul/10mMol/L	PLATE 023	F	3	COC(=O)C1=CO[C@H]([C@H]2[C@@H]1CC=C2CO)O	C11H14O5	226.23	Genipin, an active aglycone derived from an iridoid glycoside called geniposide, is found in the fruit of Gardenia jasminoides Ellis.	Others	Cholagogues; Choleretics	Others	1. Kim JS, et al. Int Immunopharmacol. 2015 Jul;27(1):15-23.	0.393207
895	1186968822	T2520	Desloratadine	100643-71-8	50ul/10mMol/L	PLATE 012	B	6	Clc1cc2CCc3cccnc3C(=C3CCNCC3)c2cc1	C19H19ClN2	310.82	Desloratadine is a long-acting piperidine derivate with selective H1 antihistaminergic and non-sedating properties. Desloratadine diminishes the typical histaminergic effects on H1-receptors in bronchial smooth muscle, capillaries and gastrointestinal smooth muscle, including vasodilation, bronchoconstriction, increased vascular permeability, pain, itching and spasmodic contractions of gastrointe…	GPCR/G Protein; Immunology/Inflammation; Neuroscience	H1 receptor	Histamine Receptor antagonist	1. Geha RS, et al. J Allergy Clin Immunol, 2001, 107(4), 751-762.	0.393043
134	1186972463	T0407	Edaravone	89-25-8	50ul/10mMol/L	PLATE 002	F	5	CC1=NN(C(=O)C1)C1=CC=CC=C1	C10H10N2O	174.2	Edaravone(MCI-186) is a potent new free radical scavenger used for the therapy of patients with acute brain infarction.	oxidation-reduction	Free radical scavengers	Free radical scavengers antagonist	1. Yoshida H, et al. CNS Drug Rev, 2006, 12(1), 9-20.	0.39299
1380	1186970204	T6240	Palbociclib Isethionate	827022-33-3	50ul/10mMol/L	PLATE 018	B	11	Cc1c(c(=O)n(c2nc(ncc12)Nc1ncc(cc1)N1CCNCC1)C1CCCC1)C(=O)C.C(CS(=O)(=O)O)O	C24H29N7O2·C2H6O4S	573.66	Palbociclib (PD0332991) Isethionate is a highly specific CDK4/6 inhibitor ( IC50: 11/16 nM). It shows no activity against CDK1/2/5, FGFR, EGFR, InsR, PDGFR, etc.	Cell Cycle/Checkpoint	CDK2/CyclinA; CDK2/CyclinE2; CDK4/CyclinD1; CDK4/CyclinD3; CDK6/CyclinD2	CDK inhibitor	1. Fry DW, et al. Mol Y Ther, 2004, 3(11), 1427-1438.	0.392976
1281	1186971570	T2538	Bimatoprost	155206-00-1	50ul/10mMol/L	PLATE 017	A	2	O[C@H]1[C@@H]([C@H]([C@@H](O)C1)C/C=C\CCCC(=O)NCC)/C=C/[C@@H](O)CCc1ccccc1	C25H37NO4	415.57	Bimatoprost is a cloprostenol-derived amide that is used as an antihypertensive agent in the treatment of open-angle glaucoma and ocular hypertension.	GPCR/G Protein; Others	PGF2; PGE2	Others; Prostaglandin Receptor	1. Liang Y, et al. J Biol Chem, 2003, 278(29), 27267-27277.	0.392936
127	1186972486	T0375	Atropine	51-55-8	50ul/10mMol/L	PLATE 002	E	8	O=C(C(c1ccccc1)CO)O[C@H]1C[C@H]2CC[C@H](N2C)C1	C17H23NO3	289.37	Atropine Sulfate is the sulfate salt of atropine, a naturally-occurring alkaloid isolated from the plant Atropa belladonna. Atropine functions as a sympathetic, competitive antagonist of muscarinic cholinergic receptors, thereby abolishing the effects of parasympathetic stimulation.	Neuroscience	mAChR	AChR antagonist	1. Huang XP, et al. J Pharmacol Exp Ther. 1998 Sep; 286(3):1129-39.	0.39268
1813	1186969578	T2199	Myclobutanil	88671-89-0	50ul/10mMol/L	PLATE 023	F	4	CCCCC(Cn1cncn1)(C#N)c1ccc(cc1)Cl	C15H17ClN4	288.78	Myclobutanil is a triazole chemical used as a fungicide. It is a steroid demethylation inhibitor, specifically inhibiting ergosterol biosynthesis. Ergosterol is a critical component of fungal cell membranes.	Others	Others	Others inhibitor	1. Yan J, et al. Chirality. 2014 Jan;26(1):51-5.	0.39249
870	1186968771	T0766	Promazine hydrochloride	53-60-1	50ul/10mMol/L	PLATE 011	G	11	Cl.CN(C)CCCN1c2ccccc2Sc2ccccc12	C17H21ClN2S	320.88	Promazine hydrochloride is a phenothiazine with actions similar to CHLORPROMAZINE but with less antipsychotic activity. It is primarily used in short-term treatment of disturbed behavior and as an antiemetic.	Neuroscience; GPCR/G Protein	5-HT; mAChR; Adrenergic Receptor; Dopamine	5-HT Receptor antagonist; AChR antagonist; Adrenergic Receptor antagonist; Dopamine Receptor antagonist	1. VLAVIANOS G, FINK L. Dis Nerv Syst. 1960 Sep;21:515-7.	0.392407
1010	1186970495	T1385	Amlodipine	88150-42-9	50ul/10mMol/L	PLATE 013	E	11	C1(C(=C(NC(=C1C(=O)OC)C)COCCN)C(=O)OCC)c1c(cccc1)Cl	C20H25ClN2O5	408.88	Amlodipine is a synthetic dihydropyridine and a calcium channel blocker with antihypertensive and antianginal properties.	Membrane transporter/Ion channel	Calcium Channel	Calcium Channel inhibitor	1. Zhang X, et al. Circulation, 1998, 97(6), 576-580.	0.39233
1233	1186970630	T1645	Ramipril	87333-19-5	50ul/10mMol/L	PLATE 016	D	4	N1([C@@H]2[C@H](C[C@H]1C(=O)O)CCC2)C(=O)[C@@H](N[C@@H](CCc1ccccc1)C(=O)OCC)C	C23H32N2O5	416.51	Ramipril is a long-acting angiotensin-converting enzyme inhibitor. It is a prodrug that is transformed in the liver to its active metabolite ramiprilat.	Endocrinology/Hormones	ACE	RAAS inhibitor	1. Stevens BR, et al. Comp Biochem Physiol C, 1988, 91(2), 493-497.	0.391983
2004	1186938862	T3712	Mivebresib	1445993-26-9	50ul/10mMol/L	PLATE 026	A	5	C(C)S(=O)(=O)Nc1cc(c(cc1)Oc1c(cc(cc1)F)F)c1c2c(c(=O)n(c1)C)[nH]cc2	C22H19F2N3O4S	459.11	Mivebresib, also known as ABBV-075, is a potent BET inhibitor (bromodomain (BRD)-containing protein) with potential antineoplastic activity. Upon administration, the bromodomain inhibitor ABBV-075 binds to the acetyl-lysine binding site in the BRD of certain BRD-containing protein(s), thereby preventing the interaction between those proteins and acetylated histones. This disrupts chromatin remode…	Chromatin/Epigenetic	BET	Epigenetic Reader Domain inhibitor	1. EJ Faivre et al. Y Research, 2016	0.391753
1099	1186969338	T1520	Aliskiren hemifumarate	173334-58-2	50ul/10mMol/L	PLATE 014	F	10	C(=O)(/C=C/C(=O)O)O.C(=O)([C@@H](C[C@@H]([C@H](C[C@@H](C(C)C)Cc1cc(c(cc1)OC)OCCCOC)N)O)C(C)C)NCC(C(=O)N)(C)C.C(=O)([C@@H](C[C@@H]([C@H](C[C@@H](C(C)C)Cc1cc(c(cc1)OC)OCCCOC)N)O)C(C)C)NCC(C(=O)N)(C)C	C30H53N3O6·1/2C4H4O4	1219.6	Aliskiren Hemifumarate is an orally active nonpeptide renin inhibitor with antihypertensive activity.	Endocrinology/Hormones	Renin	RAAS inhibitor	1. Nakamura Y, et al. ACS Med Chem Lett, 2012, 3(9), 754–758.	0.391322
1725	1186968537	T6367	Abacavir sulfate	188062-50-2	50ul/10mMol/L	PLATE 022	E	6	OS(=O)(=O)O.Nc1nc2c(ncn2[C@@H]2C[C@H](CO)C=C2)c(NC2CC2)n1.Nc1nc2c(ncn2[C@@H]2C[C@H](CO)C=C2)c(NC2CC2)n1	C14H18N6O·1/2H2O4S	335.35	Abacavir, a nucleoside analogue, effectively utilize its antiviral activity	Microbiology&Virology; Proteases/Proteasome	HIV-1 reverse-transcriptase	HIV Protease inhibitor	1. Mallal S, et al. Lancet, 2002, 359(9308), 727-732.	0.390907
427	1186973732	T1582L	Naproxen sodium	26159-34-2	50ul/10mMol/L	PLATE 006	C	8	c12c(cc(cc2)OC)ccc(c1)[C@@H](C(=O)[O-])C.[Na+]	C14H13NaO3	252.24	Naproxen is a COX inhibitor for COX-1 and COX-2 with analgesic and antipyretic properties.	Immunology/Inflammation; Neuroscience	COX-1; COX-2	COX inhibitor	1. Mitchell JA, et al. Proc Natl Acad Sci, 1993, 90(24), 11693-11697.	0.390736
172	1186972155	T0139	Toremifene	89778-26-7	50ul/10mMol/L	PLATE 003	B	3	CN(C)CCOc1ccc(cc1)/C(=C(/CCCl)\c1ccccc1)/c1ccccc1	C26H28ClNO	405.96	Toremifene is a selective estrogen-receptor modulator (SERM).	Endocrinology/Hormones	ER	Estrogen/progestogen Receptor modulator	1. Locci P, et al. J Interferon Cytokine Res. 2001 Nov;21(11):961-70.	0.390619
1992	1186938373	T6785	BI-847325	1207293-36-4	50ul/10mMol/L	PLATE 025	H	3	C(=O)(C#Cc1ccc2/C(=C(\c3ccccc3)/Nc3ccc(cc3)CN(C)C)/C(=O)Nc2c1)NCC	C29H28N4O2	464.56	BI-847325 is a selective dual inhibitor of MEK and aurora kinases (AK) with IC50 values of 4 and 15 nM for human MEK2 and AK-C, respectively.	Cell Cycle/Checkpoint; MAPK; Chromatin/Epigenetic	Aurora A (Human); Aurora B (Xenopus laevis); Aurora C (Human); MEK1; MEK2	Aurora Kinase inhibitor; MEK inhibitor	1.Sini P, et al. Pharmacological Profile of BI 847325, an Orally Bioavailable, ATP-Competitive Inhibitor of MEK and Aurora Kinases. Mol Cancer Ther. 2016 Oct;15(10):2388-2398.	0.390587
673	1186971206	T1203	Nadolol	42200-33-9	50ul/10mMol/L	PLATE 009	D	4	CC(C)(C)NCC(O)COc1cccc2C[C@@H](O)[C@@H](O)Cc12	C17H27NO4	309.4	Nadolol is a non-selective beta-adrenergic antagonist with antihypertensive and antiarrhythmic activities. Nadolol competitively blocks beta-1 adrenergic receptors located in the heart and vascular smooth muscle, inhibiting the activities of the catecholamines epinephrine and norepinephrine and producing negative inotropic and chronotropic effects. This agent exhibits antiarrhythmic activity via …	GPCR/G Protein	β-adrenergic receptor	Adrenergic Receptor antagonist	1. Wheeldon NM, et al. Br J Clin Pharmacol. 1994 Aug;38(2):103-8.	0.390502
2008	1186938894	T6280	Enzastaurin	170364-57-5	50ul/10mMol/L	PLATE 026	A	9	Cn1cc(c2ccccc12)C1=C(C(=O)NC1=O)c1cn(C2CCN(Cc3ncccc3)CC2)c2ccccc12	C32H29N5O2	515.61	Enzastaurin (LY317615) is an effective PKCβ selective inhibitor (IC50: 6 nM), 6- to 20-fold selectivity against PKCα/γ/ε.	Cytoskeletal Signaling	PKCα; PKCβ; PKCγ; PKCε	PKC inhibitor	1. Graff JR, et al. Cancer Res, 2005, 65(16), 7462-7469.	0.390206
351	1186973493	T0344	Miconazole	22916-47-8	50ul/10mMol/L	PLATE 005	D	2	Clc1cc(Cl)c(COC(Cn2ccnc2)c2c(Cl)cc(Cl)cc2)cc1	C18H14Cl4N2O	416.13	Miconazole is an imidazole antifungal agent that is used topically and by intravenous infusion.	Immunology/Inflammation; Membrane transporter/Ion channel; Microbiology&Virology	14-α Demethylase; eNOS; iNOS; Potassium Channel	Antifection antagonist; NOS inhibitor; Potassium Channel inhibitor	1. White TC, et al. Clin Microbiol Rev. 1998 Apr;11(2):382-402.	0.390159
573	1186969862	T1127	Beclomethasone dipropionate	5534-09-08	50ul/10mMol/L	PLATE 008	B	4	C1=C[C@]2(C(=CC1=O)CC[C@@H]1[C@@]2([C@H](C[C@]2([C@H]1C[C@@H]([C@]2(OC(=O)CC)C(=O)COC(=O)CC)C)C)O)Cl)C	C28H37ClO7	521.04	Beclomethasone Dipropionate is the dipropionate ester of a synthetic glucocorticoid with anti-inflammatory and immunomodulating properties. After cell surface receptor attachment and cell entry, beclomethasone enters the nucleus where it binds to and activates specific nuclear receptors, resulting in an altered gene expression and inhibition of proinflammatory cytokine production.	Metabolism	Glucocorticoid Receptor	GR	1. Saklatvala J. Arthritis Res. 2002;4(3):146-50.	0.390115
1184	1186970257	T1586	Tenoxicam	59804-37-4	50ul/10mMol/L	PLATE 015	G	5	CN1C(=C(O)c2c(ccs2)S1(=O)=O)C(=O)Nc1ccccn1	C13H11N3O4S2	337.37	Tenoxicam, an antiinflammatory agent with analgesic and antipyretic properties, is used to treat osteoarthritis and control acute pain.	Immunology/Inflammation; Neuroscience	COX	COX inhibitor	1. Yamada M, et al. J Pharmacol Exp Ther. 1997 May;281(2):1005-12.	0.39
115	1186972469	T0434	Dicurone	32449-92-6	50ul/10mMol/L	PLATE 002	D	6	O=C[C@H](O)[C@@H]1[C@H](O)[C@H](O)C(=O)O1	C6H8O6	176.12	Glucuronolactone is a naturally occurring chemical that is an important structural component of nearly all connective tissues. Glucuronolactone is also found in many plant gums.	Others	Others	Others	1. Suzuki S, et al. J Chromatogr Sci. 1998 Jul;36(7):357-60.	0.389897
1774	1186969582	T4544	Elbasvir	1370468-36-2	50ul/10mMol/L	PLATE 023	B	5	COC(=O)N[C@@H](C(C)C)C(=O)N1CCC[C@H]1C1N=CC(=N1)c1ccc2n3[C@@H](Oc4cc(ccc4-c3cc2c1)C1C=NC(=N1)[C@@H]1CCCN1C(=O)[C@@H](NC(=O)OC)C(C)C)c1ccccc1	C49H55N9O7	882.02	Elbasvir is an inhibitor of nonstructural protein 5A (NS5A) of hepatitis C virus (HCV) being developed as a component of treatment regimens for chronic HCV infection.	Microbiology&virology	HCV NS5A	HCV Protease inhibitor	1. Lahser, F.C., et al. The combination of grazoprevir, a Hepatitis C virus (HCV) NS3/4A protease inhibitor, and elbasvir, an HCV NS5A inhibitor, demonstrates a high genetic barrier to resistance in HCV genotype 1a replicons. Antimicrob. Agents Chemother. 60(5), 2954-2964 (2016).	0.389859
1213	1186970628	T1629	Rifapentine	61379-65-5	50ul/10mMol/L	PLATE 016	B	4	CO[C@H]1/C=C/O[C@@]2(C)Oc3c(C2=O)c2c(O)c(/C=N/N4CCN(CC4)C4CCCC4)c(c(c2c(c3C)O)O)NC(=O)/C(=C\C=C\[C@@H]([C@@H]([C@H]([C@H]([C@H]([C@@H]([C@@H]1C)OC(=O)C)C)O)C)O)C)/C	C47H64N4O12	877.03	Rifapentine is a long-acting, cyclopentyl-substituted derivative of rifamycin used to treat mycobacterium infections.	DNA Damage/DNA Repair	RNA polymerase	DNA/RNA Synthesis inhibitor	1. Williams DL, et al. Antimicrob Agents ChemOthers. 1998 Jul;42(7):1853-7.	0.389587
1645	1186969401	T3623	Cobimetinib	934660-93-2	50ul/10mMol/L	PLATE 021	E	6	C1CCN[C@@H](C1)C1(CN(C1)C(=O)c1c(c(c(cc1)F)F)Nc1c(cc(cc1)I)F)O	C21H21F3IN3O2	531.32	Cobimetinib is a selective inhibitor of mitogen-activated protein kinase kinase (MEK) (IC50: 0.9 nM). Cobimetinib specifically binds to and inhibits the catalytic activity of MEK1, resulting in inhibition of extracellular signal-related kinase 2 (ERK2) phosphorylation and activation and decreased tumor cell proliferation.	MAPK	MEK1	MEK inhibitor	1. Hoeflich KP, et al. Y Res. 2012, 72(1), 210-219.;Baudy AR, et al. EJNMMI Res. 2012, 2(1), 22.;	0.389506
1718	1186968560	T4201	Avibactam sodium	1192491-61-4	50ul/10mMol/L	PLATE 022	D	9	C1C[C@H](N2C[C@@H]1N(C2=O)OS(=O)(=O)[O-])C(=O)N.[Na+]	C7H10N3NaO6S	287.22	Avibactam is a reversible β-lactamase inhibitor (IC50: 8/80/38 nM, for TEM-1/P99/KPC-2 β-lactamases).	Microbiology&Virology	CTX-M-15; KPC-2 β-lactamases; P99 β-lactamases; TEM-1 β-lactamases	Antibacterial inhibitor	1.Ehmann DE, et al. Avibactam is a covalent, reversible, non-β-lactam β-lactamase inhibitor. Proc Natl Acad Sci U S A. 2012 Jul 17;109(29):11663-8.	0.389501
1694	1186968526	T6929	Pantoprazole sodium	138786-67-1	50ul/10mMol/L	PLATE 022	B	5	[Na+].COc1ccnc(CS(=O)c2nc3cc(OC(F)F)ccc3[n-]2)c1OC	C16H14F2N3NaO4S	405.35	Pantoprazole Sodium is the sodium salt form of a substituted benzimidazole with proton pump inhibitor activity. Pantoprazole is a lipophilic, weak base that crosses the parietal cell membrane and enters the acidic parietal cell canaliculus where it becomes protonated, producing the active metabolite sulfenamide, which forms an irreversible covalent bond with two sites of the H+/K+-ATPase enzyme l…	Angiogenesis; Others; Chromatin/Epigenetic	HIF-1α; pronton pump	HIF inhibitor; Others inhibitor	1. Shen Y, et al. Oncol Lett. 2016, 11(1):717-722.	0.389501
1742	1186968515	T6466	Dexmedetomidine HCl	145108-58-3	50ul/10mMol/L	PLATE 022	G	3	Cl.C[C@H](c1cnc[nH]1)c1cccc(C)c1C	C13H16N2·HCl	236.74	Dexmedetomidine hydrochloride is an imidazole derivative that is an agonist of the adrenergic alpha-2 receptor. It is closely-related to MEDETOMIDINE, which is the racemic form of this compound.	GPCR/G Protein	α2-adrenoceptor	Adrenergic Receptor agonist	1.Xue F, Zhang W, Chu HC.Kidney Int. 2016 May;89(5):1164.	0.389501
317	1186971913	T0287	Hexamethonium Bromide	55-97-0	50ul/10mMol/L	PLATE 004	H	8	C[N+](C)(CCCCCC[N+](C)(C)C)C.[Br-].[Br-]	C12H30Br2N2	362.19	Hexamethonium Bromide, a specific antagonist of neuronal-type nicotinic AChR in ganglia, is poorly absorbed from the gastrointestinal tract and does not cross the blood-brain barrier.	GPCR/G Protein; Neuroscience	mAChR; Dopamine	AChR antagonist; Dopamine Receptor antagonist	1. Rang HP, et al. Br J Pharmacol, 1984, 81(3), 519-531.	0.389499
635	1186969884	T1496	Amiodarone hydrochloride	19774-82-4	50ul/10mMol/L	PLATE 008	H	6	Cl.c1(c2c(oc1CCCC)cccc2)C(=O)c1cc(c(c(c1)I)OCCN(CC)CC)I	C25H29I2NO3·HCl	681.78	Amiodarone hydrochloride is an antianginal and class III antiarrhythmic drug. It increases the duration of ventricular and atrial muscle action by inhibiting POTASSIUM CHANNELS and VOLTAGE-GATED SODIUM CHANNELS. There is a resulting decrease in heart rate and in vascular resistance.	GPCR/G Protein; Membrane transporter/Ion channel	β-adrenergic receptor; Potassium Channel	Adrenergic Receptor antagonist; Potassium Channel inhibitor	1. Kodama I, et al. Cardiovasc Res,1997, 35(1), 13-29.	0.38947
707	1186971241	T1241	Altretamine	645-05-6	50ul/10mMol/L	PLATE 009	G	8	CN(C)c1nc(nc(n1)N(C)C)N(C)C	C9H18N6	210.28	Altretamine is an alkylating agent with antineoplastic activity.	DNA Damage/DNA Repair	DNA Alkylating	DNA Alkylation	1. Keldsen N, et al. Gynecol Oncol. 2003 Feb;88(2):118-22.	0.38947
1053	1186969286	T1439	Lacidipine	103890-78-4	50ul/10mMol/L	PLATE 014	B	4	c1cc(c(cc1)/C=C/C(=O)OC(C)(C)C)C1C(=C(NC(=C1C(=O)OCC)C)C)C(=O)OCC	C26H33NO6	455.54	Lacidipine is a lipophilic dihydropyridine calcium antagonist with an intrinsically slow onset of activity. Due to its long duration of action, lacidipine does not lead to reflex tachycardia. It displays specificity in the vascular smooth muscle, where it acts as an antihypertensive agent to dilate peripheral arterioles and reduce blood pressure.	Membrane transporter/Ion channel	Calcium Channel	Calcium Channel inhibitor	1. Huai Y, et al. Eur J Pharmacol. 2013 Oct 15;718(1-3):441-7.	0.389421
1172	1186970240	T1574	Etoricoxib	202409-33-4	50ul/10mMol/L	PLATE 015	F	3	CC1=NC=C(C=C1)C1=NC=C(Cl)C=C1C1=CC=C(C=C1)S(C)(=O)=O	C18H15ClN2O2S	358.84	Etoricoxib is a synthetic, nonsteroidal anti-inflammatory drug (NSAID) with antipyretic, analgesic, and potential antineoplastic properties. Etoricoxib specifically binds to and inhibits the enzyme cyclooxygenase-2 (COX-2), resulting in inhibition of the conversion of arachidonic acid into prostaglandins. Inhibition of COX-2 may induce apoptosis and inhibit tumor cell proliferation and angiogenes…	Immunology/Inflammation; Neuroscience	COX	COX inhibitor	1. Capone ML, et al. Prostaglandins Others Lipid Mediat. 2007 Jan;82(1-4):85-94.	0.388843
1285	1186971602	T2567	Etonogestrel	54048-10-1	50ul/10mMol/L	PLATE 017	A	6	O[C@@]1([C@@]2([C@H]([C@H]3[C@@H]([C@@H]4C(=CC(=O)CC4)CC3)C(=C)C2)CC1)CC)C#C	C22H28O2	324.46	Etonogestrel is a steroidal progestin used as hormonal contraceptives.	Endocrinology/Hormones	ER	Estrogen/progestogen Receptor agonist	1. McNicholas C, et al. Obstet Gynecol. 2015 Mar;125(3):599-604.	0.388073
98	1186972491	T0432	Diclofenac diethylamine	78213-16-8	50ul/10mMol/L	PLATE 002	B	9	CCNCC.OC(=O)Cc1ccccc1Nc1c(Cl)cccc1Cl	C18H22Cl2N2O2	369.29	Diclofenac Diethylamine, a non-selective COX inhibitor, is utilized as a nonsteroidal anti-inflammatory drug (NSAID).	Others	Others	Others inhibitor	1. Dastidar SG, et al. Int J Antimicrob Agents, 2000, 14(3), 249-251.	0.387938
129	1186972502	T0455	Clozapine	5786-21-0	50ul/10mMol/L	PLATE 002	E	10	N1=C(c2c(Nc3c1cc(cc3)Cl)cccc2)N1CCN(CC1)C	C18H19ClN4	326.82	Clozapine is a tricylic dibenzodiazepine, classified as an atypical antipsychotic agent. It binds several types of central nervous system receptors, and displays a unique pharmacological profile. Clozapine is a serotonin antagonist, with strong binding to 5-HT 2A/2C receptor subtype. It also displays strong affinity to several dopaminergic receptors, but shows only weak antagonism at the dopamine…	GPCR/G Protein; Neuroscience	M1 mAChR; α2-adrenoceptor; D2	AChR antagonist; Adrenergic Receptor agonist; Dopamine Receptor antagonist	1. Brunello N, et al. Neuropsychopharmacology, 1995, 13(3), 177-213.	0.387938
611	1186969850	T1306	Norfloxacin	70458-96-7	50ul/10mMol/L	PLATE 008	F	2	CCn1cc(C(=O)O)c(=O)c2cc(F)c(cc12)N1CCNCC1	C16H18FN3O3	319.34	Norfloxacin(Norxacin) is a broad-spectrum antibiotic that is active against both Gram-positive and Gram-negative bacteria.	DNA Damage/DNA Repair	DNA gyrase; Topo II	DNA gyrase inhibitor; Topoisomerase inhibitor	1. Preissner S, et al. Nucleic Acids Res. 2010 Jan;38(Database issue):D237-43.	0.387921
1807	1186969609	T1380	Alodan	2550-75-6	50ul/10mMol/L	PLATE 023	E	8	Cl[C@]12C(=C(Cl)[C@](Cl)(C(CCl)C1CCl)C2(Cl)Cl)Cl	C9H6Cl8	397.77	Alodan is an organic chloride insecticide.	Others	Others	Others	1. REHM WF, GARMS R. Z Tropenmed Parasitol. 1959 Aug;10:154-9.	0.387706
1174	1186970256	T1514	Norethindrone	68-22-4	50ul/10mMol/L	PLATE 015	F	5	[C@@H]12[C@@]([C@@](CC2)(C#C)O)(CC[C@H]2[C@H]1CCC1=CC(=O)CC[C@H]21)C	C20H26O2	298.42	Norethindrone is a synthetic progestational hormone with actions similar to those of PROGESTERONE but functioning as a more potent inhibitor of ovulation. It has weak estrogenic and androgenic properties. The hormone has been used in treating amenorrhea, functional uterine bleeding, endometriosis, and for contraception.	Endocrinology/Hormones	ER	Estrogen/progestogen Receptor agonist	1. Mendoza-Rodriguez CA, et al. Contraception. 1999 May;59(5):339-43.	0.387686
2053	1186938859	T6859	I-BRD9	1714146-59-4	50ul/10mMol/L	PLATE 026	F	4	CCn1cc(c2c(cc(s2)C(=N)NC2CCS(=O)(=O)CC2)c1=O)c1cc(ccc1)C(F)(F)F	C22H22F3N3O3S2	497.55	I-BRD9 is the first selective cellular inhibitor for BRD9 with pIC50 of 7.3.	Chromatin/Epigenetic	BRD9	Epigenetic Reader Domain	1.Theodoulou NH, et al. Discovery of I-BRD9, a Selective Cell Active Chemical Probe for Bromodomain Containing Protein 9 Inhibition. J Med Chem. 2016 Feb 25;59(4):1425-39.	0.387526
1891	1186937115	T2266	SantacruzaMate A	1477949-42-0	50ul/10mMol/L	PLATE 024	F	2	CCOC(=O)NCCCC(=O)NCCc1ccccc1	C15H22N2O3	278.35	Santacruzamate A (CAY10683) is a potent and selective HDAC inhibitor.	Chromatin/Epigenetic; DNA Damage/DNA Repair; NF-Κb	HDAC2; HDAC4; HDAC6	HDAC inhibitor	1. Pavlik CM, et al. J Nat Prod. 2013, 76(11), 2026-2033.	0.387291
849	1186968761	T0892	Diprophylline	479-18-5	50ul/10mMol/L	PLATE 011	E	10	Cn1c2c(n(CC(O)CO)cn2)c(=O)n(C)c1=O	C10H14N4O4	254.25	Dyphylline is a xanthine derivative. Dyphilline exerts bronchodilator effects and to a lesser extent vasodilator and diuretic properties. Dyphilline probably acts as a competitive inhibitor of phosphodiesterase which leads to an increase in intracellular cAMP. This results in relaxation of bronchial smooth muscle and other smooth muscles. Dyphylline may also antagonize adenosinereceptors. Dyphyll…	Metabolism	PDE	PDE inhibitor	1. Schwabe U, et al. Naunyn Schmiedebergs Arch Pharmacol. 1985 Sep;330(3):212-21.	0.387037
678	1186971246	T1198	Tetracaine hydrochloride	136-47-0	50ul/10mMol/L	PLATE 009	D	9	Cl.CCCCNc1ccc(cc1)C(=O)OCCN(C)C	C15H24N2O2·HCl	300.83	Tetracaine hydrochloride (Pontocaine), a potent local anaesthetic, is a channel function allosteric inhibitor. It is primarily used as an antipruritic and topically in ophthalmology, and it has been used for surface and spinal anesthesia.	Membrane transporter/Ion channel	Sodium Channel	Sodium Channel inhibitor	1. Leng T, et al. Mol Pain. 2013 Jun 10;9:27	0.387018
263	1186971876	T0210	Tamsulosin hydrochloride	106463-17-6	50ul/10mMol/L	PLATE 004	C	4	Cl.CCOc1ccccc1OCCN[C@H](C)Cc1cc(c(OC)cc1)S(=O)(=O)N	C20H29ClN2O5S	444.97	Tamsulosin Hydrochloride is the hydrochloride salt of tamsulosin, a sulfonamide derivative with α1 adrenergic antagonist activity.	GPCR/G Protein	α1A-adrenergic receptor; α1B-adrenergic receptor; α1D-adrenergic receptor	Adrenergic Receptor antagonist	1. Abrams P, et al. Br J Urol. 1997 Oct; 80(4):587-96.	0.386916
128	1186972494	T0466	Celecoxib	169590-42-5	50ul/10mMol/L	PLATE 002	E	9	Cc1ccc(cc1)c1cc(nn1c1ccc(cc1)S(=O)(=O)N)C(F)(F)F	C17H14F3N3O2S	381.37	Celecoxib is a Nonsteroidal Anti-inflammatory Drug. The mechanism of action of celecoxib is as a Cyclooxygenase Inhibitor.	Immunology/Inflammation; Neuroscience	COX-2	COX inhibitor	1. Sigthorsson G, et al. Gastroenterology. 2002 Jun; 122(7):1913-23.	0.386907
1092	1186969282	T1519	Rimonabant hydrochloride	158681-13-1	50ul/10mMol/L	PLATE 014	F	3	n1(nc(c(c1c1ccc(cc1)Cl)C)C(=O)NN1CCCCC1)c1c(cc(cc1)Cl)Cl.Cl	C22H22Cl4N4O	500.25	Rimonabant hydrochloride is a cannabinoid receptor antagonist, binding selectively to central cannabinoid receptors (CB1) with high affinity.	GPCR/G Protein	CB1	Cannabinoid Receptor antagonist	1. Shire D, et al. J Biol Chem. 1996 Mar 22;271(12):6941-6.	0.386694
1708	1186968559	T6411	Biapenem	120410-24-4	50ul/10mMol/L	PLATE 022	C	9	[n+]12n(cnc1)CC(C2)SC1=C(N2[C@H]([C@H]1C)[C@H](C2=O)[C@@H](C)O)C(=O)[O-]	C15H18N4O4S	350.39	Biapenem is a 1-beta-methylcarbapenem antibiotic with a wide range of antibacterial activity. Biapenem has similar antibacterial activity to that of imipenem, but is more stable against human renal dehydropeptidase-I and with less neurotoxicity.	Others	Others	Others	1. Aldridge KE, et al. Antimicrob Agents Chemother, 1994, 38(4), 889-893.	0.386454
1049	1186969333	T1434	Clarithromycin	81103-11-9	50ul/10mMol/L	PLATE 014	A	10	[C@H]1([C@H](C(=O)O[C@@H]([C@]([C@@H]([C@H](C(=O)[C@@H](C[C@]([C@@H]([C@H]1C)O[C@H]1[C@@H]([C@H](C[C@H](O1)C)N(C)C)O)(OC)C)C)C)O)(O)C)CC)C)O[C@H]1C[C@]([C@H]([C@@H](O1)C)O)(OC)C	C38H69NO13	747.95	Clarithromycin is a Macrolide Antimicrobial. The mechanism of action of clarithromycin is as a Cytochrome P450 3A4 Inhibitor, and Cytochrome P450 3A Inhibitor, and P-Glycoprotein Inhibitor. The chemical classification of clarithromycin is Macrolides.	Immunology/Inflammation; Microbiology&Virology	MRP1; 50S ribosome	MRP inhibitor; ribosome inhibitor	1. Flockhart DA. . Indiana University School of Medicine (2007). Accessed May 28, 2010.	0.386116
646	1186971227	T0454L	Florfenicol	73231-34-2	50ul/10mMol/L	PLATE 009	A	7	O=C(N[C@H](CF)[C@H](O)c1ccc(S(=O)(=O)C)cc1)C(Cl)Cl	C12H14Cl2FNO4S	358.21	Florfenicol, a fluorinated synthetic analog of thiamphenicol, is currently indicated for the therapy of bovine respiratory disease (BRD) associated with Mannheimia (Pasteurella) haemolytica, Haemophilus somnus, and Pasteurella multocida, for therapy of bovine interdigital phlegmon (foot rot, infectious pododermatitis, acute interdigital necrobacillosis) associated with Fusobacterium necrophorum a…	Others	Others	Others	1. Thiry J, et al. Vet Rec. 2014 Apr 26; 174(17):430.	0.385082
429	1186973748	T2231	17-Beta-Estradiol-3,17-Dipropionate	113-38-2	50ul/10mMol/L	PLATE 006	C	10	[C@H]12[C@H]3[C@@H](c4c(CC3)cc(cc4)OC(=O)CC)CC[C@@]1([C@H](CC2)OC(=O)CC)C	C24H32O4	384.52	Estradiol dipropionate is a synthetic ester, specifically the 3, 17-dipropanoyl ester, of the natural estrogen, estradiol.	Endocrinology/Hormones	ER	Estrogen/progestogen Receptor agonist	1. Noguchi M, et al.J Vet Med Sci. 2013; 75(3):343-8.	0.385033
283	1186971878	T0240	Trimetozine	635-41-6	50ul/10mMol/L	PLATE 004	E	4	COc1cc(cc(OC)c1OC)C(=O)N1CCOCC1	C14H19NO5	281.31	Trimetozine is a sedative that has been marketed in Europe since 1959. It has mild tranquilizing effects and has been used to treat anxiety.	Others	Others	Others	1. Shpak VM, Shcheglova AIu. Pediatriia. 1968 Aug;47(8):76-7.	0.384549
1104	1186969299	T1535	Sodium Phenylbutyrate	1716-12-7	50ul/10mMol/L	PLATE 014	G	5	[Na+].[O-]C(=O)CCCc1ccccc1	C10H11NaO2	186.18	Sodium Phenylbutyrate, a transcriptional regulator, reversibly inhibits class I and II histone deacetylases (HDACs )resulting in a global increase in gene expression, decreased cellular proliferation, increased cell differentiation, and the induction of apoptosis in susceptible tumor cell populations.	Chromatin/Epigenetic; DNA Damage/DNA Repair; NF-Κb	HDAC	HDAC inhibitor	1. Burrage LC, et al. Mol Genet Metab. 2014 Sep-Oct;113(1-2):131-5.	0.384463
1189	1186970297	T1582	Naproxen	22204-53-1	50ul/10mMol/L	PLATE 015	G	10	c12c(cc(cc2)OC)ccc(c1)[C@@H](C(=O)O)C	C14H14O3	230.27	Naproxen is a propionic acid derivative and a non-steroidal anti-inflammatory drug (NSAID) with anti-inflammatory, antipyretic and analgesic activities.	Immunology/Inflammation; Neuroscience	COX	COX inhibitor	1. Albertini R, et al. Inflamm Res. 2007 Jun;56(6):228-9.	0.384298
92	1186972443	T0391	Linezolid	165800-03-3	50ul/10mMol/L	PLATE 002	B	3	CC(=O)NC[C@H]1CN(C(=O)O1)c1cc(F)c(cc1)N1CCOCC1	C16H20FN3O4	337.35	Linezolid, the first of the oxazolidinone class, is a synthetic antibiotic used for the therapy of infections resulted from multi-resistant bacteria including methicillin-resistant Staphylococcus aureus (MRSA) and streptococcus. The drug takes effect as the inhibitor of the initiation of bacterial protein synthesis.	Metabolism	AOA; AOB	MAO inhibitor	1. Stevens DL, et al. Expert Rev Anti Infect Ther. 2004 Feb;2(1):51-9.	0.384124
1737	1186968554	T3979	Emedastine	87233-61-2	50ul/10mMol/L	PLATE 022	F	8	CCOCCn1c2ccccc2nc1N1CCCN(CC1)C	C17H26N4O	302.42	Emedastine is a second generation, selective histamine H1 receptor antagonist with anti-allergic activity. Emedastine reversibly and competitively blocks histamine by binding to H1 receptors, thus blocking its downstream activity. As a result this agent interferes with mediator release from mast cells either by inhibiting calcium ion influx across mast cell/basophil plasma membrane or by inhibiti…	GPCR/G Protein; Immunology/Inflammation; Neuroscience	H1 receptor	Histamine Receptor antagonist	1. Liu RF., Efficacy of olopatadine hydrochloride 0.1%, emedastine difumarate 0.05%, and loteprednol etabonate 0.5% for Chinese children with seasonal allergic conjunctivitis: a randomized vehicle-controlled study.	0.384111
1300	1186971643	T2519	Lercanidipine	100427-26-7	50ul/10mMol/L	PLATE 017	B	11	COC(=O)C1=C(C)NC(=C(C1c1cccc(c1)[N+](=O)[O-])C(=O)OC(CN(CCC(c1ccccc1)c1ccccc1)C)(C)C)C	C36H41N3O6	611.73	Lercanidipine is a calcium channel blocker of the dihydropyridine class.	Membrane transporter/Ion channel	Calcium Channel	Calcium Channel inhibitor	1. Barrios V, et al. Int J Clin Pract, 2006. 60(11): p. 1364-70.	0.384037
2014	1186938863	T6032	Birabresib	202590-98-5	50ul/10mMol/L	PLATE 026	B	5	Cc1sc2n3c(C)nnc3[C@H](CC(=O)Nc3ccc(O)cc3)N=C(c3ccc(Cl)cc3)c2c1C	C25H22ClN5O2S	491.99	Birabresib is a synthetic, small molecule inhibitor of the BET (Bromodomain and Extra-Terminal) family of bromodomain-containing proteins 2, 3 and 4 with potential antineoplastic activity.	Chromatin/Epigenetic	BRDs	Epigenetic Reader Domain inhibitor	1. Noel JK, et al. Mol Cancer Ther. 2013, 12, C244.	0.383918
934	1186968818	T1390	Panthenol	16485-10-2	50ul/10mMol/L	PLATE 012	F	5	CC(C)(CO)C(O)C(=O)NCCCO	C9H19NO4	205.26	Panthenol (pantothenol) is the alcohol analog of pantothenic acid (vitamin B5) and is thus a provitamin of B5. In organisms, it is quickly oxidized to pantothenate.	Metabolism	VB5	Vitamin	1. Bissett DL. Clin Dermatol. 2009 Sep-Oct;27(5):435-45.	0.383478
253	1186971875	T0197	Terazosin hydrochloride	63074-08-8	50ul/10mMol/L	PLATE 004	B	4	COc1c(OC)cc2c(N)nc(nc2c1)N1CCN(CC1)C(=O)C1CCCO1.Cl	C19H26ClN5O4	423.89	Terazosin, a selective alpha1-antagonist, can treat the benign prostatic hyperplasia (BPH). It also can lower blood pressure, so it is a drug of choice for patients with prostate enlargement and hypertension. It works on the smooth muscle of the bladder and the blood vessel walls by blocking the function of adrenaline.	GPCR/G Protein	α-adrenergic receptor	Adrenergic Receptor antagonist	1. Lee E, Lee C. Br J Urol. 1997 Oct;80(4):606-11.	0.383258
1758	1186968564	T4250	Bilastine	202189-78-4	50ul/10mMol/L	PLATE 022	H	9	CCOCCn1c(nc2ccccc12)C1CCN(CCc2ccc(cc2)C(C)(C)C(O)=O)CC1	C28H37N3O3	463.62	Bilastine is a novel new-generation antihistamine that is highly selective for the H1 histamine receptor, has a rapid onset and prolonged duration of action.	Immunology/Inflammation	H1 receptor	Histamine Receptor	1.Wolthers OD.Bilastine: a new nonsedating oral H1 antihistamine for treatment of allergic rhinoconjunctivitis and urticaria.Biomed Res Int. 2013;2013:626837.	0.383173
1652	1186969378	T3226	Paritaprevir	1221573-85-8	50ul/10mMol/L	PLATE 021	F	3	N(S(=O)(=O)C1CC1)C(=O)[C@]12[C@@H](C1)/C=C\CCCCC[C@H](NC(=O)c1cnc(cn1)C)C(=O)N1[C@H](C(=O)N2)C[C@@H](Oc2nc3c(cccc3)c3c2cccc3)C1	C40H43N7O7S	765.89	Paritaprevir is an orally bioavailable, synthetic acylsulfonamide inhibitor of the hepatitis C virus (HCV) protease complex comprised of non-structural protein 3 and 4A (NS3/NS4A), with potential activity against HCV genotype 1. Upon administration, paritaprevir reversibly binds to the active center and binding site of the HCV NS3/NS4A protease and prevents NS3/NS4A protease-mediated polyprotein …	Microbiology&Virology; Proteases/Proteasome	HCV NS3/4A	HCV Protease inhibitor	1. Todt D, et al. J Antimicrob Chemother. 2017 Jan 18.	0.383045
610	1186969921	T1305	Ceftazidime	72558-82-8	50ul/10mMol/L	PLATE 008	E	11	C(C(=O)O)(C)(C)O/N=C(/c1nc(sc1)N)\C(=O)N[C@@H]1C(=O)N2[C@@H]1SCC(=C2C(=O)[O-])C[n+]1ccccc1	C22H22N6O7S2	546.57	Ceftazidime is a beta-lactam, cephalosporin antibiotic with bactericidal activity.	Microbiology&Virology	PBPs; Peptidoglycan synthase	Antibacterial; Antibiotic	1. Hayes MV, Orr DC. J Antimicrob ChemOthers. 1983 Aug;12(2):119-26.	0.383017
[truncated: 1,253 more rows]

## Sheet: Table S2
Supplementary Table 2. Virtual screen results
Structure	ID	Name	Synonym	CAS	Formula	MolWt	Approved status	Disease	Indication	Pathways	Target	Receptor	Bioactivity	s_lp_Variant	Reference	r_user_strain_(kcal/mol)	r_psp_MMGBSA_dG_Bind	r_glide_XP_GScore	r_user_LE	ID<1	Cluster member	Cluster type	PLIF_pronum	PLIF_raw	FP:PLIF	PLIF_ligidx
[truncated: 35 more rows]

## Sheet: Table S3
Supplementary Table 3. Differential gene expression (DGE) analysis of RNA-seq
	baseMean	log2FoldChange	lfcSE	stat	pvalue	padj
[truncated: 25,867 more rows]

## Sheet: Table S4
Supplementary Table 4. Differentially hydroxymethylated regions (5hmC-seq)
[truncated: 108,054 more rows]

[truncated: 2 more sheets: Table S5, Table S6]
